# Supplementary material for: Differential V2-directed antibody responses in non-human primates infected with SHIVs or immunized with diverse HIV vaccines
Source: Nat Commun. 2022 Feb 16;13:903. doi: 10.1038/s41467-022-28450-1 (PMC8850611; doi:10.1038/s41467-022-28450-1)
Supplement: Supplementary file 4 — Source Data [file 41467_2022_28450_MOESM4_ESM.xlsx]

## Sheet: Figure 1b
Figure 1b
		V2p mAbs			V2p mAbs vs. 92TH023/A244				V2i mAbs
		cV2	V1V2-1FD6		cV2	V1V2-1FD6			cV2	V1V2-1FD6
	C/ZM109	0.09	0.01		5.7	3.18		C/ZM109	2.48	7.06
		8.32	0.01		6.51	3.35			0.06	0.03
		0.03	0		6.2	5.2			0	6.4
		0.01	0.01		4.63	4.3			2.79	7.6
		0.06	0.01		6.68	6.76		B/YU2	0.01	4.9
	B/YU2	0.26	0.04						0.07	3.7
		0.35	0.04						0	4.45
		0.14	0.03						0	4.69
		0.05	0.03					A/MG505	0	0.63
		0.18	0.03						0.13	0
	A/MG505	1.73	0.03						0	0
		0.24	0						0	0.01
		4.81	0.18					AE/92TH023/A244	0.37	3.82
		3.14	0.38						0.04	2.64
		6.99	0.19						0.01	2.82
	AE/92TH023/A244	5.7	3.18						0.01	2.63
		6.51	3.35
		6.2	5.2
		4.63	4.3
		6.68	6.76

## Sheet: Figure 3
Figure 3
	Antigen	SHIV tier 2											Antigen	SHIV tier 1											Antigen	DNA + gp120										Antigen	SAd7 + gp140											Antigen	DNA + V1V2 scaffold
	gp120C/ZM53	147431	181510	178954	185741	128787	120968	190767	129632	80804	99553		gp120C/ZM53	160007	155036	173983	92930	123498	42457	186476	172660	181236	174196		gp120C/ZM53	181615	141193	132738	186575	185258	167700	189088	171261	180655		gp120C/ZM53	162345	188715	191469	185708	191826	190712	171683	191732	187184	188621		gp120C/ZM53	71361
	gp120B/YU2	163502	191434	192595	198060	170615	172048	196520	189044	152844	171567		gp120B/YU2	147747	144224	127013	64512	86854	29948	179478	165264	173368	131991		gp120B/YU2	194764	174325	170343	199130	196004	188653	197646	196038	195398		gp120B/YU2	155981	184558	194690	185856	193183	195251	168978	193711	171906	185074		gp120B/YU2	45721
	gp120A/MG505	147654	173760	165269	166625	126330	140579	170108	133113	82010	105755		gp120A/MG505	152635	145586	160478	98188	112167	50785	173069	162849	169741	162293		gp120A/MG505	160731	136349	125076	177822	177049	163794	178351	162346	171054		gp120A/MG505	143657	173614	180630	168888	182143	175386	152651	181224	167856	175531		gp120A/MG505	22967
	V3C/consC	175636	183344	182897	185272	159008	171726	186165	166143	115168	156116		V3C/consC	176388	167472	182963	118453	127995	62624	183556	183355	180866	181133		V3C/consC	157886	133338	117657	162592	163638	160245	173926	109111	168861		V3C/consC	177255	190452	186236	183818	184858	187146	179553	191035	184809	184847		V3C/consC	13967
	C5C/ZM109	148518	167138	188262	136119	131635	114404	81903	181900	118398	120128		C5C/ZM109	99489	152139	122792	38237	10154	18478	75890	161012	134914	167858		C5C/ZM109	189165	72239	62480	40399	182325	78028	156227	151194	98673		C5C/ZM109	2275	7179	4566	8898	30451	14802	5831	14798	8153	22004		C5C/ZM109	17013
	cV2AE/92TH023	3534	4703	4830	5798	2607	3917	7458	4626	2773	4901		cV2AE/92TH023	17342	28112	11057	8591	5179	2497	17135	9270	48676	54577		cV2AE/92TH023	36846	79490	47600	64331	59160	95700	82137	85430	66704		cV2AE/92TH023	40783	84427	109733	73323	120769	67799	71033	123495	102368	113900		cV2AE/92TH023	93502
	cV2C/1086	5686	8767	3892	8870	4682	7310	7771	7736	3274	3938		cV2C/1086	21968	19694	11064	5607	6425	1809	14841	11895	16851	19375		cV2C/1086	29759	72051	47915	40945	54769	100975	79106	93535	64331		cV2C/1086	44984	94819	135365	79523	151260	79484	74780	161201	119939	142915		cV2C/1086	102688
	cV2C/ZM109	557	1923	959	1081	1391	611	1057	1138	4661	12756		cV2C/ZM109	3685	17817	50750	28796	2330	27340	95921	92742	29109	6757		cV2C/ZM109	5458	10915	2530	3694	13184	31551	21876	31582	990		cV2C/ZM109	5540	15184	27110	20827	90111	2302	5583	89784	7031	76702		cV2C/ZM109	90639
	cV2B/YU2	1240	3078	883	2133	1054	1451	2013	1598	1586	452		cV2B/YU2	768	1168	1996	1417	2122	848	1172	1461	1316	1653		cV2B/YU2	5292	2222	1766	2779	1483	3385	2653	3278	1838		cV2B/YU2	1727	2256	8343	1612	17829	2778	3211	8680	2858	4044		cV2B/YU2	5124
	cV2A/MG505	1316	17401	1053	14730	8562	1433	1344	1678	8530	5204		cV2A/MG505	2523	1345	38943	2510	2503	3800	1667	11762	650	1745		cV2A/MG505	4197	16529	1142	28993	7899	632	551	2330	2727		cV2A/MG505	3198	5128	17707	2001	7357	2181	28341	12629	3842	8395		cV2A/MG505	12039
	V2(AA166-185)AE/A244	1984	5152	1478	3360	1609	5383	3080	2894	3202	2379		V2(AA166-185)AE/A244	2310	13840	31681	14115	9930	5636	64028	56438	4178	2698		V2(AA166-185)AE/A244	28390	96618	38242	4970	73776	133679	95450	115857	33036		V2(AA166-185)AE/A244	55207	63074	172622	82258	194814	77364	75470	190984	123088	178934		V2(AA166-185)AE/A244	133804
	V2(AA172-191)AE/A244	3056	5221	2142	3362	2109	1988	3296	2990	4084	2671		V2(AA172-191)AE/A244	3644	10941	28583	43078	7840	7569	52989	48882	8030	3598		V2(AA172-191)AE/A244	53314	104511	33596	65851	69743	129479	94406	100674	101810		V2(AA172-191)AE/A244	45156	95992	171222	75699	189001	105938	89842	184962	138123	171907		V2(AA172-191)AE/A244	136350
	V2(AA190-209)AE/A244	4275	12560	1824	5126	3142	2873	4431	6586	3857	4777		V2(AA190-209)AE/A244	4510	5581	6673	6537	5006	7685	2501	3957	3183	6601		V2(AA190-209)AE/A244	9420	5243	4214	4016	10748	2643	3746	7206	4116		V2(AA190-209)AE/A244	3054	3857	9134	3152	5924	3858	4633	9930	6215	7721		V2(AA190-209)AE/A244	26887
	V1V2AE/A244-tags	1037	1515	1437	1916	804	1352	2770	844	491	786		V1V2AE/A244-tags	20580	32169	15150	7335	4090	1417	26922	5288	54017	52297		V1V2AE/A244-tags	140303	91282	100905	125814	103520	127121	83866	123795	142457		V1V2AE/A244-tags	46780	74133	94424	68073	121842	77631	64383	105902	81026	94751		V1V2AE/A244-tags	92520
	V1V2C/1086-tags	762	1784	674	1205	425	943	1253	624	400	542		V1V2C/1086-tags	13528	16164	5404	2970	691	369	20843	4506	22176	22920		V1V2C/1086-tags	93508	56485	48557	58324	70716	91592	68858	69515	90103		V1V2C/1086-tags	57482	95609	125614	149413	147370	76096	75045	136203	96018	118751		V1V2C/1086-tags	163012
	V1V2B/CaseA2-tags	604	721	593	1853	806	858	1930	569	404	507		V1V2B/CaseA2-tags	6289	4051	2702	1435	2747	322	4396	1386	9478	1193		V1V2B/CaseA2-tags	150857	8608	26699	71385	57980	61261	101722	1147	162039		V1V2B/CaseA2-tags	20147	3039	72147	34848	69856	40509	43664	30264	30527	19150		V1V2B/CaseA2-tags	44978
	V1V2C/97ZA012-gp70	1594	603	1105	996	3422	3745	1111	407	337	384		V1V2C/97ZA012-gp70	6995	745	15366	984	2303	493	3171	11740	9856	552		V1V2C/97ZA012-gp70	31193	3629	4969	6023	9111	9968	953	21845	35536		V1V2C/97ZA012-gp70	3985	1267	4030	3554	8704	12300	3804	8554	3020	4645		V1V2C/97ZA012-gp70	4880
	V1V2B/HxB2-gp70	1168	568	427	2608	9452	10224	1431	253	219	168		V1V2B/HxB2-gp70	4937	1169	284	999	952	234	31519	1168	9620	229		V1V2B/HxB2-gp70	48615	1231	5845	13416	8928	19595	1217	684	34185		V1V2B/HxB2-gp70	4354	1537	4512	8170	18774	1949	5114	82237	12718	5476		V1V2B/HxB2-gp70	6119
	V1V2B/CaseA2-gp70	221	517	367	2256	405	212	2328	219	229	218		V1V2B/CaseA2-gp70	25287	21139	10640	5750	14294	458	17044	1707	41217	6430		V1V2B/CaseA2-gp70	49772	1163	6708	23455	15478	52613	24897	6225	40187		V1V2B/CaseA2-gp70	5617	1131	96447	10309	79097	14383	45760	80809	24616	17382		V1V2B/CaseA2-gp70	11770
	V1V2A/92RW020-gp70	2207	973	3018	1095	3056	2536	535	445	588	981		V1V2A/92RW020-gp70	34266	24983	1029	4083	631	10428	9458	6862	12262	149425		V1V2A/92RW020-gp70	30127	11029	57294	7153	36338	9631	974	12127	33795		V1V2A/92RW020-gp70	92779	2307	112021	27510	27896	30150	14771	174384	54143	107871		V1V2A/92RW020-gp70	50538
	V1V2AE/A244-1FD6	695	1724	480	1305	652	930	1436	793	494	174		V1V2AE/A244-1FD6	332	1652	3523	1597	5277	469	8635	7403	1335	1557		V1V2AE/A244-1FD6	6120	16929	3288	4420	6132	18791	10142	13065	9548		V1V2AE/A244-1FD6	3866	8005	30253	7109	55906	10115	8719	47014	17524	33956		V1V2AE/A244-1FD6	82275
	V1V2C/ZM109-1FD6	2654	2976	3063	4112	1338	3043	3614	1912	955	1836		V1V2C/ZM109-1FD6	2765	1246	5867	1398	2373	321	3266	2291	1090	1363		V1V2C/ZM109-1FD6	4049	1875	2089	1914	682	1310	355	2425	1771		V1V2C/ZM109-1FD6	909	1294	5855	1351	3344	1979	957	2741	2505	2673		V1V2C/ZM109-1FD6	122275
	V1V2B/YU2-1FD6	2850	3654	3095	3906	1900	3730	5609	5013	1574	1931		V1V2B/YU2-1FD6	9733	8279	6939	4023	6241	270	5959	1194	15826	2206		V1V2B/YU2-1FD6	8052	2809	2838	2038	2741	15442	1613	2439	2432		V1V2B/YU2-1FD6	2345	3504	28697	2519	33296	5008	15075	27089	1910	4284		V1V2B/YU2-1FD6	175321
	V1V2A/MG505-1FD6	1894	2187	1508	3147	1054	2328	2661	1605	953	1185		V1V2A/MG505-1FD6	1555	1421	5285	1220	1908	249	688	577	296	1030		V1V2A/MG505-1FD6	2019	1468	1537	661	392	338	489	1439	1213		V1V2A/MG505-1FD6	2197	6062	19491	2192	4644	2377	2892	13993	2829	6187		V1V2A/MG505-1FD6	247880
	1FD6-Parental Scaffold	529	808	733	966	359	650	886	509	319	437		1FD6-Parental Scaffold	417	278	693	529	583	155	283	251	124	323		1FD6-Parental Scaffold	1064	431	640	253	238	130	216	550	393		1FD6-Parental Scaffold	285	399	921	378	613	372	244	428	361	900		1FD6-Parental Scaffold	23044
	BSA	1102	1350	930	1855	625	1393	1443	1001	572	752		BSA	817	282	1373	417	1098	125	355	130	100	446		BSA	1079	869	791	264	143	213	238	878	787		BSA	366	350	420	256	767	610	388	402	492	995		BSA	2664
[truncated: 5 more columns]

## Sheet: Figure 4a
Figure 4a
	cV2C/1086						cV2AE/92TH023						cV2C/ZM109-1FD6						cV2B/YU2-1FD6
	SHIV tier 2	SHIV tier 1	DNA + gp120	SAd7 + gp140	DNA + V1V2 scaffold		SHIV tier 2	SHIV tier 1	DNA + gp120	SAd7 + gp140	DNA + V1V2 scaffold		SHIV tier 2	SHIV tier 1	DNA + gp120	SAd7 + gp140	DNA + V1V2 scaffold		SHIV tier 2	SHIV tier 1	DNA + gp120	SAd7 + gp140	DNA + V1V2 scaffold
	5686	21968	29759	44984	102688		3534	17342	36846	40783	93502		2654	2765	4049	909	122275		2850	9733	8052	2345	175321
	8767	19694	72051	94819	158882		4703	28112	79490	84427	127610		2976	1246	1875	1294	216518		3654	8279	2809	3504	206154
	3892	11064	47915	135365	46599		4830	11057	47600	109733	64283		3063	5867	2089	5855	206432		3095	6939	2838	28697	190262
	8870	5607	40945	79523	112362		5798	8591	64331	73323	107447		4112	1398	1914	1351	212372		3906	4023	2038	2519	204563
	4682	6425	54769	151260	64449		2607	5179	59160	120769	64986		1338	2373	682	3344	128234		1900	6241	2741	33296	177765
	7310	1809	100975	79484	126395		3917	2497	95700	67799	118562		3043	321	1310	1979	210553		3730	270	15442	5008	192553
	7771	14841	79106	74780			7458	17135	82137	71033			3614	3266	355	957			5609	5959	1613	15075
	7736	11895	93535	161201			4626	9270	85430	123495			1912	2291	2425	2741			5013	1194	2439	27089
	3274	16851	64331	119939			2773	48676	66704	102368			955	1090	1771	2505			1574	15826	2432	1910
	3938	19375		142915			4901	54577		113900			1836	1363		2673			1931	2206		4284

## Sheet: Figure 4b
Figure 4b
	cV2C/1086						cV2AE/92TH023						cV2C/ZM109-1FD6						cV2B/YU2-1FD6
	SHIV tier 2	SHIV tier 1	DNA + gp120	SAd7 + gp140	DNA + V1V2 scaffold		SHIV tier 2	SHIV tier 1	DNA + gp120	SAd7 + gp140	DNA + V1V2 scaffold		SHIV tier 2	SHIV tier 1	DNA + gp120	SAd7 + gp140	DNA + V1V2 scaffold		SHIV tier 2	SHIV tier 1	DNA + gp120	SAd7 + gp140	DNA + V1V2 scaffold
	21.51	40.96	89.54	31.04	60.55		0.7306	48.32	54.63	44.13	49.79		5.059	0.5507	0.8713	4.25	261.2		0.7916	0	546.1	120.3	0
	34.48	60.11	106.6	21.59	261.7		5.671	16.5	47.48	64.1	200.8		5.261	18.56	6.547	2.21	725.8		118.6	0	317.2	185.2	42.38
	22.97	117.2	85.39	20.39	4.1		0	18.82	44.08	53.52	66.76		5.431	8.864	4.493	0.4436	1153		72.73	95.7	190	333.8	0
	50.27	61.69	100	43.33	158.2		8.256	5.706	33.81	61.99	126.8		0.4943	8.695	6.176	4.18	591.1		352.7	9.157	495.3	183.8	143.1
	54.63	187.6	89.2	46.66	9.85		16.28	151.3	50.99	46.56	46.26		0	6.722	3.295	1.984	167.8		8.152	0	764	268.8	18.95
	48.11	82.52	107.4	45.75	121.9		5.96	6.576	31.41	47.03	97.89		4.608	0.7762	2.525	0.4006	840.4		0.3548	5.99	508.4	326.9	64.65
	45.78	72.66	89.53	51.29			0	23.03	37.67	42.2			0	15.83	0	4.208			194.5	10.93	769.2	70.22
	54.32	204.5	93.83	68.15			4.396	113.5	49.96	34.53			0	7.145	0.1001	0.7143			231.3	0	654.2	289.6
	48.66	95.06	57.49	50.17			16.98	21.86	34.05	26.66			0.1279	0	0.4006	1.242			0	0	295.8	59.03
	50.06	153.8		51.61			7.676	43.64		7.059			0	0.07153		0			2.473	0		155.6

## Sheet: Figure 4c
Figure 4c
	cV2C/1086						cV2AE/92TH023						cV2C/ZM109-1FD6						cV2B/YU2-1FD6
	SHIV tier 2	SHIV tier 1	DNA + gp120	SAd7 + gp140	DNA + V1V2 scaffold		SHIV tier 2	SHIV tier 1	DNA + gp120	SAd7 + gp140	DNA + V1V2 scaffold		SHIV tier 2	SHIV tier 1	DNA + gp120	SAd7 + gp140	DNA + V1V2 scaffold		SHIV tier 2	SHIV tier 1	DNA + gp120	SAd7 + gp140	DNA + V1V2 scaffold
	595	28432.5	6816	0	263536		3581.45	68535	12585	19527	178502		0	104987	11139.7	9641	350779		3459	94132.5	63958	1142	211440
	13630.5	4001.12	1017.5	3901.5	418610		1791.1	75855	3976.7	7330	110596		0	13331	7804.5	9848	544672		18615.9	313.9	56445	50582	395424
	11247	20289.5	0	6718.5	182990		14841	97394.5	6.20925	10590	72692		0	50852	0	25018.5	672704		2866.32	11727	175829	3606	359386
	33591.3	26802	0	5923.5	223147		14488.5	93428	3980	5273.5	199808		0	0	19921	74195.5	539758		8676.5	112470	49694	29392	387632
	6677	45726.3	0	13912	183790		19970.5	103244	14302.5	12907.7	151670		0	13577	35624.5	19302.8	428004		4567.5	144302	25478	37897	378086
	8552.5	3872	0	8629.25	260362		30318.5	72401.5	2418	16255	105272		3191	0	2935.5	32168.5	611576		28169.5	8953	171263	70831	288439
	18654	30947.5	8309	70186			52856.5	87131	4679.5	4732			0	0	49932	20197.5			33502	1117	89969	2382.5
	16177	5172.66	0.73	56536.5			49103.5	126487	3049.85	19431.9			0	0	16533	14441.5			11.085	3606.5	139741	89264
	20405	13075	52.8	92183.5			91268	31401.5	9493.55	2065			0	0	12689.5	8541.5			0	32.615	62119	3271
				22098.5			4715	13917		441.88			0	0		8092.5			79471	14521.5		19.16

## Sheet: Figure 6
Figure 6
	r values for Pearson correlation
		ADCP_ cV2/AE/92TH023	ADCP_ cV2/C/1086	ADCP_ V1V2/C/ZM109-1FD6	ADCP_ V1V2/B/YU2-1FD6	C1q_ cV2/AE/92TH023	C1q_ cV2/C/1086	C1q_ V1V2/C/ZM109-1FD6	C1q_ V1V2/B/YU2-1FD6	C1q_ gp120/C/ZM109	C1q_ gp120/B/YU2	Binding_ gp120/C/ZM53	Binding_ gp120/B/YU2	Binding_ gp120/A/MG505	Binding_ V3/C/consC	Binding_ C5/C/ZM109	Binding_ cV2/AE/92TH023	Binding_ cV2/C/1086	Binding_ V1V2/AE/A244-tags	Binding_ V1V2/C/1086-tags	Binding_ V1V2/B/CaseA2-tags	Binding_ V1V2/C/97ZA012-gp70	Binding_ V1V2/B/HxB2-gp70	Binding_ V1V2/B/CaseA2-gp70	Binding_ V1V2/A/92RW020-gp70	Binding_ V1V2/C/ZM109-1FD6	Binding_ V1V2/B/YU2-1FD6	Binding_ V1V2/A/MG505-1FD6	Binding_ cV2/C/ZM109	Binding_ cV2/B/YU2	Binding_ cV2/A/MG505	Binding_ V2/AA166-185/AE/A244	Binding_ V2/AA172-191/AE/A244	Binding_ V2/AA190-209/AE/A244	Binding_ V1V2/AE/A244-1FD6
	ADCP_ cV2/AE/92TH023	1	0.642137	0.627537	0.57861	0.453979	0.367255	0.488021	0.707767	0.1	-0.449065	-0.396142	-0.620354	-0.540925	-0.511629	-0.103881	0.0640162	0.00273488	-0.0355974	0.241353	0.169899	0.406821	0.306337	0.135007	0.36929	0.646494	0.686057	0.688067	0.609023	0.471916	0.308219	0.145538	0.119582	0.641516	0.55911
	ADCP_ cV2/C/1086	0.642137	1	0.888674	0.811075	0.633219	0.39499	0.804405	0.926411	0.368305	-0.300702	-0.459798	-0.673419	-0.703229	-0.729426	-0.3976	0.458619	0.45152	0.295384	0.647098	0.470647	0.439105	0.434578	0.291155	0.360714	0.919812	0.92881	0.933856	0.649505	0.634634	0.355509	0.532544	0.529288	0.922001	0.896078
	ADCP_ V1V2/C/ZM109-1FD6	0.627537	0.888674	1	0.884812	0.575806	0.215391	0.941648	0.973718	0.479063	-0.206646	-0.526327	-0.685886	-0.73075	-0.781064	-0.37788	0.424032	0.373908	0.3563	0.686334	0.523017	0.481703	0.448406	0.276498	0.368294	0.985438	0.969013	0.975084	0.670214	0.780184	0.429618	0.4652	0.474663	0.950779	0.939072
	ADCP_ V1V2/B/YU2-1FD6	0.57861	0.811075	0.884812	1	0.625655	0.31228	0.789905	0.885357	0.436083	-0.0634934	-0.466559	-0.575799	-0.652307	-0.76376	-0.317746	0.439077	0.397408	0.446753	0.653427	0.50576	0.543332	0.475627	0.283584	0.344912	0.884816	0.887347	0.891584	0.592674	0.669669	0.302875	0.460895	0.477165	0.870416	0.855047
	C1q_ cV2/AE/92TH023	0.453979	0.633219	0.575806	0.625655	1	0.722558	0.541332	0.55132	0.438828	-0.0236829	-0.102654	-0.427909	-0.306355	-0.386819	-0.282388	0.482165	0.429618	0.433198	0.536123	0.505916	0.529476	0.358475	0.356965	0.433147	0.604825	0.570432	0.5807	0.450856	0.478966	0.277042	0.473603	0.475268	0.610207	0.610641
	C1q_ cV2/C/1086	0.367255	0.39499	0.215391	0.31228	0.722558	1	0.226022	0.235641	0.231959	0.0219445	0.016264	-0.250269	-0.102024	-0.162381	0.0894352	0.199174	0.139273	0.205482	0.0939469	0.315274	0.427495	0.280089	0.210151	0.256783	0.291736	0.236241	0.253461	0.293314	0.221083	0.197137	0.213977	0.190602	0.323888	0.263858
	C1q_ V1V2/C/ZM109-1FD6	0.488021	0.804405	0.941648	0.789905	0.541332	0.226022	1	0.877823	0.476191	-0.212355	-0.455281	-0.606812	-0.63648	-0.66488	-0.309088	0.368364	0.313837	0.333732	0.604618	0.501418	0.431422	0.433458	0.253536	0.297898	0.937309	0.87499	0.883229	0.608849	0.749837	0.440749	0.395782	0.40991	0.880236	0.889661
	C1q_ V1V2/B/YU2-1FD6	0.707767	0.926411	0.973718	0.885357	0.55132	0.235641	0.877823	1	0.413126	-0.25821	-0.536551	-0.690734	-0.753685	-0.79895	-0.348369	0.400004	0.358916	0.315191	0.659259	0.482271	0.488595	0.435042	0.255226	0.379935	0.980899	0.992256	0.997244	0.686363	0.740052	0.398486	0.455706	0.460144	0.960856	0.929646
	C1q_ gp120/C/ZM109	0.1	0.368305	0.479063	0.436083	0.438828	0.231959	0.476191	0.413126	1	0.486972	0.119976	-0.00411151	-0.0291625	-0.201728	-0.0820041	0.603398	0.583628	0.677169	0.654407	0.792624	0.611836	0.677938	0.716463	0.45013	0.488476	0.470581	0.446052	0.430561	0.708462	0.260181	0.627173	0.644637	0.547019	0.589177
	C1q_ gp120/B/YU2	-0.449065	-0.300702	-0.206646	-0.0634934	-0.0236829	0.0219445	-0.212355	-0.25821	0.486972	1	0.446617	0.527132	0.450843	0.20863	0.215194	0.337895	0.298732	0.554782	0.190711	0.35855	0.148679	0.117341	0.231696	-0.0242624	-0.226887	-0.228264	-0.234514	-0.180097	-0.0585632	-0.0218329	0.2291	0.26982	-0.163844	-0.133435
	Binding_ gp120/C/ZM53	-0.396142	-0.459798	-0.526327	-0.466559	-0.102654	0.016264	-0.455281	-0.536551	0.119976	0.446617	1	0.824393	0.942446	0.832906	0.203812	0.207899	0.211427	0.219122	-0.0348361	0.0865076	0.0506262	0.0840561	0.270517	0.0766561	-0.482789	-0.494542	-0.51086	-0.196394	-0.192852	-0.042744	0.11532	0.158118	-0.423082	-0.371629
	Binding_ gp120/B/YU2	-0.620354	-0.673419	-0.685886	-0.575799	-0.427909	-0.250269	-0.606812	-0.690734	-0.00411151	0.527132	0.824393	1	0.889836	0.829214	0.387465	-0.00447512	0.0238345	0.0807513	-0.233476	-0.0591643	-0.0969382	-0.0482744	0.0748901	-0.1413	-0.647845	-0.659589	-0.669919	-0.45215	-0.348975	-0.160354	-0.0869739	-0.0524065	-0.603292	-0.560995
	Binding_ gp120/A/MG505	-0.540925	-0.703229	-0.73075	-0.652307	-0.306355	-0.102024	-0.63648	-0.753685	-0.0291625	0.450843	0.942446	0.889836	1	0.934232	0.309797	0.00642813	0.0184271	0.0518439	-0.264799	-0.0969122	-0.0980878	-0.0554855	0.138178	-0.0604881	-0.701212	-0.718314	-0.73349	-0.375641	-0.36436	-0.142921	-0.0856316	-0.0518061	-0.648441	-0.598281
	Binding_ V3/C/consC	-0.511629	-0.729426	-0.781064	-0.76376	-0.386819	-0.162381	-0.66488	-0.79895	-0.201728	0.20863	0.832906	0.829214	0.934232	1	0.316947	-0.192447	-0.153294	-0.211448	-0.424655	-0.234242	-0.203399	-0.127342	0.0361039	-0.107085	-0.74539	-0.772747	-0.782852	-0.46001	-0.426948	-0.162697	-0.248687	-0.231571	-0.715406	-0.677658
	Binding_ C5/C/ZM109	-0.103881	-0.3976	-0.37788	-0.317746	-0.282388	0.0894352	-0.309088	-0.348369	-0.0820041	0.215194	0.203812	0.387465	0.309797	0.316947	1	-0.535778	-0.569402	-0.328867	-0.588296	-0.190096	-0.0782063	-0.223919	-0.335228	-0.361796	-0.348688	-0.391421	-0.373574	-0.292119	-0.340807	-0.176534	-0.501217	-0.551732	-0.315628	-0.45206
	Binding_ cV2/AE/92TH023	0.0640162	0.458619	0.424032	0.439077	0.482165	0.199174	0.368364	0.400004	0.603398	0.337895	0.207899	-0.00447512	0.00642813	-0.192447	-0.535778	1	0.96848	0.853591	0.888625	0.586373	0.387273	0.48308	0.672673	0.594334	0.427546	0.470717	0.439977	0.610524	0.508242	0.278204	0.947003	0.978016	0.456592	0.635223
	Binding_ cV2/C/1086	0.00273488	0.45152	0.373908	0.397408	0.429618	0.139273	0.313837	0.358916	0.583628	0.298732	0.211427	0.0238345	0.0184271	-0.153294	-0.569402	0.96848	1	0.768738	0.86355	0.532616	0.356084	0.481168	0.67373	0.577902	0.387029	0.435322	0.403404	0.541754	0.479387	0.210026	0.95898	0.973677	0.435819	0.611069
	Binding_ V1V2/AE/A244-tags	-0.0355974	0.295384	0.3563	0.446753	0.433198	0.205482	0.333732	0.315191	0.677169	0.554782	0.219122	0.0807513	0.0518439	-0.211448	-0.328867	0.853591	0.768738	1	0.804237	0.736815	0.501384	0.511395	0.616177	0.445091	0.349985	0.371917	0.347469	0.43007	0.424515	0.253749	0.716705	0.80954	0.374908	0.506968
	Binding_ V1V2/C/1086-tags	0.241353	0.647098	0.686334	0.653427	0.536123	0.0939469	0.604618	0.659259	0.654407	0.190711	-0.0348361	-0.233476	-0.264799	-0.424655	-0.588296	0.888625	0.86355	0.804237	1	0.678283	0.479478	0.555328	0.620411	0.575958	0.671051	0.714813	0.690386	0.661375	0.6436	0.335651	0.851592	0.894317	0.687846	0.815206
	Binding_ V1V2/B/CaseA2-tags	0.169899	0.470647	0.523017	0.50576	0.505916	0.315274	0.501418	0.482271	0.792624	0.35855	0.0865076	-0.0591643	-0.0969122	-0.234242	-0.190096	0.586373	0.532616	0.736815	0.678283	1	0.769787	0.701975	0.691156	0.398405	0.548895	0.518458	0.512823	0.32554	0.64556	0.313774	0.506878	0.619503	0.56285	0.588314
	Binding_ V1V2/C/97ZA012-gp70	0.406821	0.439105	0.481703	0.543332	0.529476	0.427495	0.431422	0.488595	0.611836	0.148679	0.0506262	-0.0969382	-0.0980878	-0.203399	-0.0782063	0.387273	0.356084	0.501384	0.479478	0.769787	1	0.761171	0.577063	0.471353	0.548995	0.504208	0.514094	0.331996	0.688918	0.322424	0.360584	0.431823	0.584733	0.533388
	Binding_ V1V2/B/HxB2-gp70	0.306337	0.434578	0.448406	0.475627	0.358475	0.280089	0.433458	0.435042	0.677938	0.117341	0.0840561	-0.0482744	-0.0554855	-0.127342	-0.223919	0.48308	0.481168	0.511395	0.555328	0.701975	0.761171	1	0.715168	0.615589	0.499399	0.479087	0.463696	0.456684	0.711652	0.308362	0.4855	0.548415	0.542035	0.564628
	Binding_ V1V2/B/CaseA2-gp70	0.135007	0.291155	0.276498	0.283584	0.356965	0.210151	0.253536	0.255226	0.716463	0.231696	0.270517	0.0748901	0.138178	0.0361039	-0.335228	0.672673	0.67373	0.616177	0.620411	0.691156	0.577063	0.715168	1	0.587766	0.311364	0.354474	0.297441	0.476222	0.577931	0.369294	0.684725	0.718789	0.365206	0.485886
	Binding_ V1V2/A/92RW020-gp70	0.36929	0.360714	0.368294	0.344912	0.433147	0.256783	0.297898	0.379935	0.45013	-0.0242624	0.0766561	-0.1413	-0.0604881	-0.107085	-0.361796	0.594334	0.577902	0.445091	0.575958	0.398405	0.471353	0.615589	0.587766	1	0.399321	0.425353	0.415026	0.605657	0.510172	0.360983	0.623134	0.603208	0.459375	0.518202
	Binding_ V1V2/C/ZM109-1FD6	0.646494	0.919812	0.985438	0.884816	0.604825	0.291736	0.937309	0.980899	0.488476	-0.226887	-0.482789	-0.647845	-0.701212	-0.74539	-0.348688	0.427546	0.387029	0.349985	0.671051	0.548895	0.548995	0.499399	0.311364	0.399321	1	0.97843	0.986496	0.673254	0.800403	0.43515	0.478002	0.48716	0.974076	0.951164
	Binding_ V1V2/B/YU2-1FD6	0.686057	0.92881	0.969013	0.887347	0.570432	0.236241	0.87499	0.992256	0.470581	-0.228264	-0.494542	-0.659589	-0.718314	-0.772747	-0.391421	0.470717	0.435322	0.371917	0.714813	0.518458	0.504208	0.479087	0.354474	0.425353	0.97843	1	0.995302	0.727827	0.767613	0.419968	0.531301	0.533795	0.964651	0.95813
	Binding_ V1V2/A/MG505-1FD6	0.688067	0.933856	0.975084	0.891584	0.5807	0.253461	0.883229	0.997244	0.446052	-0.234514	-0.51086	-0.669919	-0.73349	-0.782852	-0.373574	0.439977	0.403404	0.347469	0.690386	0.512823	0.514094	0.463696	0.297441	0.415026	0.986496	0.995302	1	0.692261	0.755102	0.416394	0.49359	0.499896	0.97123	0.946299
	Binding_ cV2/C/ZM109	0.609023	0.649505	0.670214	0.592674	0.450856	0.293314	0.608849	0.686363	0.430561	-0.180097	-0.196394	-0.45215	-0.375641	-0.46001	-0.292119	0.610524	0.541754	0.43007	0.661375	0.32554	0.331996	0.456684	0.476222	0.605657	0.673254	0.727827	0.692261	1	0.608946	0.345596	0.687828	0.637052	0.678025	0.787496
	Binding_ cV2/B/YU2	0.471916	0.634634	0.780184	0.669669	0.478966	0.221083	0.749837	0.740052	0.708462	-0.0585632	-0.192852	-0.348975	-0.36436	-0.426948	-0.340807	0.508242	0.479387	0.424515	0.6436	0.64556	0.688918	0.711652	0.577931	0.510172	0.800403	0.767613	0.755102	0.608946	1	0.421823	0.562433	0.574407	0.779754	0.818493
	Binding_ cV2/A/MG505	0.308219	0.355509	0.429618	0.302875	0.277042	0.197137	0.440749	0.398486	0.260181	-0.0218329	-0.042744	-0.160354	-0.142921	-0.162697	-0.176534	0.278204	0.210026	0.253749	0.335651	0.313774	0.322424	0.308362	0.369294	0.360983	0.43515	0.419968	0.416394	0.345596	0.421823	1	0.212173	0.26781	0.472323	0.443381
	Binding_ V2/AA166-185/AE/A244	0.145538	0.532544	0.4652	0.460895	0.473603	0.213977	0.395782	0.455706	0.627173	0.2291	0.11532	-0.0869739	-0.0856316	-0.248687	-0.501217	0.947003	0.95898	0.716705	0.851592	0.506878	0.360584	0.4855	0.684725	0.623134	0.478002	0.531301	0.49359	0.687828	0.562433	0.212173	1	0.966949	0.521336	0.692098
	Binding_ V2/AA172-191/AE/A244	0.119582	0.529288	0.474663	0.477165	0.475268	0.190602	0.40991	0.460144	0.644637	0.26982	0.158118	-0.0524065	-0.0518061	-0.231571	-0.551732	0.978016	0.973677	0.80954	0.894317	0.619503	0.431823	0.548415	0.718789	0.603208	0.48716	0.533795	0.499896	0.637052	0.574407	0.26781	0.966949	1	0.525467	0.695096
	Binding_ V2/AA190-209/AE/A244	0.641516	0.922001	0.950779	0.870416	0.610207	0.323888	0.880236	0.960856	0.547019	-0.163844	-0.423082	-0.603292	-0.648441	-0.715406	-0.315628	0.456592	0.435819	0.374908	0.687846	0.56285	0.584733	0.542035	0.365206	0.459375	0.974076	0.964651	0.97123	0.678025	0.779754	0.472323	0.521336	0.525467	1	0.943995
	Binding_ V1V2/AE/A244-1FD6	0.55911	0.896078	0.939072	0.855047	0.610641	0.263858	0.889661	0.929646	0.589177	-0.133435	-0.371629	-0.560995	-0.598281	-0.677658	-0.45206	0.635223	0.611069	0.506968	0.815206	0.588314	0.533388	0.564628	0.485886	0.518202	0.951164	0.95813	0.946299	0.787496	0.818493	0.443381	0.692098	0.695096	0.943995	1
	p values for Pearson correlation
		ADCP_ cV2/AE/92TH023	ADCP_ cV2/C/1086	ADCP_ V1V2/C/ZM109-1FD6	ADCP_ V1V2/B/YU2-1FD6	C1q_ cV2/AE/92TH023	C1q_ cV2/C/1086	C1q_ V1V2/C/ZM109-1FD6	C1q_ V1V2/B/YU2-1FD6	C1q_ gp120/C/ZM109	C1q_ gp120/B/YU2	Binding_ gp120/C/ZM53	Binding_ gp120/B/YU2	Binding_ gp120/A/MG505	Binding_ V3/C/consC	Binding_ C5/C/ZM109	Binding_ cV2/AE/92TH023	Binding_ cV2/C/1086	Binding_ V1V2/AE/A244-tags	Binding_ V1V2/C/1086-tags	Binding_ V1V2/B/CaseA2-tags	Binding_ V1V2/C/97ZA012-gp70	Binding_ V1V2/B/HxB2-gp70	Binding_ V1V2/B/CaseA2-gp70	Binding_ V1V2/A/92RW020-gp70	Binding_ V1V2/C/ZM109-1FD6	Binding_ V1V2/B/YU2-1FD6	Binding_ V1V2/A/MG505-1FD6	Binding_ cV2/C/ZM109	Binding_ cV2/B/YU2	Binding_ cV2/A/MG505	Binding_ V2/AA166-185/AE/A244	Binding_ V2/AA172-191/AE/A244	Binding_ V2/AA190-209/AE/A244	Binding_ V1V2/AE/A244-1FD6
	ADCP_ cV2/AE/92TH023		3.45901e-06	3.95764e-06	3.13643e-05	0.00173409	0.0130759	0.000672068	5.42044e-08	0.513377	0.00197284	0.00706399	5.48269e-06	0.000124865	0.000328031	0.497084	0.676109	0.985775	0.816423	0.110221	0.264517	0.00554886	0.0406939	0.376574	0.0125423	1.60742e-06	1.97745e-07	1.76235e-07	9.02163e-06	0.00106521	0.0394119	0.340125	0.433966	2.04859e-06	6.54577e-05
	ADCP_ cV2/C/1086	3.45901e-06		1.81126e-15	4.2692e-11	5.18902e-06	0.00875827	8.12337e-11	5.38866e-19	0.0150959	0.0500725	0.0019222	7.47944e-07	1.45126e-07	2.88597e-08	0.00828463	0.00198129	0.00237227	0.0544752	2.74476e-06	0.00144735	0.0032213	0.00359146	0.0581936	0.0174882	2.94043e-18	2.79481e-19	6.50016e-20	2.44981e-06	4.86977e-06	0.0193075	0.000236883	0.000262849	1.70301e-18	4.74986e-16
	ADCP_ V1V2/C/ZM109-1FD6	3.95764e-06	1.81126e-15		7.44276e-16	3.49647e-05	0.155327	5.93411e-22	2.91723e-29	0.00087072	0.173209	0.00020429	1.99675e-07	1.20568e-08	2.45731e-10	0.0104904	0.00369852	0.0114001	0.0162922	1.94638e-07	0.000227712	0.000807324	0.00200698	0.0659686	0.0128013	1.00487e-34	9.60668e-28	9.38756e-30	4.75226e-07	2.65303e-10	0.00322764	0.00128238	0.000986312	1.67571e-23	1.46395e-21
	ADCP_ V1V2/B/YU2-1FD6	3.13643e-05	4.2692e-11	7.44276e-16		4.31399e-06	0.0367584	1.1149e-10	6.75859e-16	0.00274908	0.678611	0.00123551	3.49744e-05	1.20417e-06	1.04384e-09	0.0334209	0.00254944	0.0068674	0.0020949	1.13816e-06	0.000393975	0.000114879	0.000959858	0.0590577	0.0203225	7.43722e-16	4.73505e-16	2.1695e-16	1.79059e-05	4.89333e-07	0.0431406	0.00144152	0.000919007	8.06227e-15	7.64217e-14
	C1q_ cV2/AE/92TH023	0.00173409	5.18902e-06	3.49647e-05	4.31399e-06		2.09558e-08	0.000123125	8.67141e-05	0.00256555	0.877278	0.502206	0.00336574	0.0406814	0.00866757	0.0601815	0.000796672	0.0032276	0.0029543	0.00014718	0.000392084	0.000184057	0.0156052	0.0160796	0.00295801	1.07968e-05	4.29432e-05	2.89044e-05	0.00188268	0.000873138	0.0654165	0.00101612	0.000969624	8.57166e-06	8.41236e-06
	C1q_ cV2/C/1086	0.0130759	0.00875827	0.155327	0.0367584	2.09558e-08		0.135455	0.119166	0.125216	0.886225	0.915551	0.0972941	0.504848	0.286547	0.559059	0.189625	0.361536	0.175695	0.539321	0.0348982	0.00340002	0.06239	0.165872	0.0886118	0.0518368	0.118203	0.0929616	0.0505254	0.144436	0.194287	0.158122	0.209787	0.0299729	0.0798781
	C1q_ V1V2/C/ZM109-1FD6	0.000672068	8.12337e-11	5.93411e-22	1.1149e-10	0.000123125	0.135455		2.45643e-15	0.000944707	0.161375	0.00167531	9.91994e-06	2.60693e-06	6.31e-07	0.0388311	0.0127829	0.035781	0.0250645	1.08926e-05	0.000450208	0.00308725	0.00293528	0.0928609	0.0468666	2.65594e-21	3.90449e-15	9.81792e-16	9.08952e-06	3.0671e-09	0.00244365	0.00712078	0.00516709	1.64029e-15	3.1037e-16
	C1q_ V1V2/B/YU2-1FD6	5.42044e-08	5.38866e-19	2.91723e-29	6.75859e-16	8.67141e-05	0.119166	2.45643e-15		0.00479418	0.0867937	0.000145053	1.51046e-07	2.29322e-09	4.773e-11	0.0190189	0.00647918	0.0154688	0.0349484	8.45505e-07	0.000794246	0.000660865	0.00282162	0.0906303	0.0100445	3.27871e-32	1.36241e-40	3.22235e-50	1.94317e-07	6.27957e-09	0.0067038	0.00165652	0.00147103	1.34637e-25	2.93277e-20
	C1q_ gp120/C/ZM109	0.513377	0.0150959	0.00087072	0.00274908	0.00256555	0.125216	0.000944707	0.00479418		0.000693023	0.432443	0.978615	0.849181	0.183893	0.592288	1.14701e-05	2.57552e-05	3.25529e-07	1.08319e-06	8.67758e-11	7.98681e-06	3.12003e-07	3.12262e-08	0.00191878	0.000663167	0.00110559	0.00213323	0.00315357	5.19041e-08	0.0843299	4.02445e-06	1.76051e-06	0.000100983	2.06344e-05
	C1q_ gp120/B/YU2	0.00197284	0.0500725	0.173209	0.678611	0.877278	0.886225	0.161375	0.0867937	0.000693023		0.00210233	0.000198934	0.00188332	0.169026	0.155712	0.0232009	0.0462243	7.65921e-05	0.209522	0.0155819	0.329692	0.442694	0.125659	0.874299	0.133926	0.131518	0.120994	0.236476	0.702367	0.8868	0.130072	0.0730556	0.282171	0.382208
	Binding_ gp120/C/ZM53	0.00706399	0.0019222	0.00020429	0.00123551	0.502206	0.915551	0.00167531	0.000145053	0.432443	0.00210233		3.41832e-12	4.45018e-22	1.28557e-12	0.179309	0.170559	0.163257	0.148123	0.820283	0.572046	0.741199	0.583025	0.0722886	0.616729	0.000782485	0.000554122	0.000336059	0.196008	0.204354	0.780403	0.450643	0.299557	0.00378441	0.0119523
	Binding_ gp120/B/YU2	5.48269e-06	7.47944e-07	1.99675e-07	3.49744e-05	0.00336574	0.0972941	9.91994e-06	1.51046e-07	0.978615	0.000198934	3.41832e-12		3.00495e-16	1.97761e-12	0.00854718	0.976725	0.876499	0.597975	0.122696	0.699455	0.526422	0.752834	0.624892	0.354523	1.50384e-06	8.3123e-07	4.82817e-07	0.00181981	0.0187977	0.292688	0.569968	0.732429	1.1522e-05	6.10859e-05
	Binding_ gp120/A/MG505	0.000124865	1.45126e-07	1.20568e-08	1.20417e-06	0.0406814	0.504848	2.60693e-06	2.29322e-09	0.849181	0.00188332	4.45018e-22	3.00495e-16		7.21338e-21	0.0383628	0.966572	0.904369	0.735197	0.0787703	0.526534	0.521506	0.717342	0.365361	0.693057	8.10875e-08	2.76941e-08	9.9768e-09	0.0109952	0.0138682	0.348971	0.575958	0.735383	1.46019e-06	1.42149e-05
	Binding_ V3/C/consC	0.000328031	2.88597e-08	2.45731e-10	1.04384e-09	0.00866757	0.286547	6.31e-07	4.773e-11	0.183893	0.169026	1.28557e-12	1.97761e-12	7.21338e-21		0.0338929	0.205327	0.314729	0.163214	0.00364321	0.12144	0.180212	0.404508	0.813857	0.483832	4.26469e-09	5.00267e-10	2.1005e-10	0.00147636	0.00344573	0.2856	0.0994983	0.125867	3.34261e-08	3.16861e-07
	Binding_ C5/C/ZM109	0.497084	0.00828463	0.0104904	0.0334209	0.0601815	0.559059	0.0388311	0.0190189	0.592288	0.155712	0.179309	0.00854718	0.0383628	0.0338929		0.000148916	4.46505e-05	0.0273991	2.13798e-05	0.211022	0.6096	0.139227	0.0243809	0.0146034	0.0189021	0.00784062	0.0114797	0.0515162	0.0219674	0.246033	0.000452972	8.54496e-05	0.0346833	0.0018241
	Binding_ cV2/AE/92TH023	0.676109	0.00198129	0.00369852	0.00254944	0.000796672	0.189625	0.0127829	0.00647918	1.14701e-05	0.0232009	0.170559	0.976725	0.966572	0.205327	0.000148916		1.37881e-27	9.33102e-14	3.75404e-16	2.30925e-05	0.00858279	0.000775941	4.16217e-07	1.67304e-05	0.0033958	0.00110141	0.00249201	8.455e-06	0.00036476	0.0642482	7.90673e-23	6.55131e-31	0.00161788	2.76671e-06
	Binding_ cV2/C/1086	0.985775	0.00237227	0.0114001	0.0068674	0.0032276	0.361536	0.035781	0.0154688	2.57552e-05	0.0462243	0.163257	0.876499	0.904369	0.314729	4.46505e-05	1.37881e-27		6.97363e-10	2.27742e-14	0.000165701	0.016362	0.000819823	3.92999e-07	3.22403e-05	0.0086282	0.00280196	0.00599954	0.000121338	0.000862695	0.166129	3.61557e-25	3.01675e-29	0.00276728	8.2575e-06
	Binding_ V1V2/AE/A244-tags	0.816423	0.0544752	0.0162922	0.0020949	0.0029543	0.175695	0.0250645	0.0349484	3.25529e-07	7.65921e-05	0.148123	0.597975	0.735197	0.163214	0.0273991	9.33102e-14	6.97363e-10		2.84901e-11	7.90422e-09	0.000450677	0.000330452	6.60257e-06	0.00218677	0.0184341	0.0118813	0.0193512	0.00319197	0.00365557	0.0925774	3.07412e-08	1.67116e-11	0.0111651	0.000379499
	Binding_ V1V2/C/1086-tags	0.110221	2.74476e-06	1.94638e-07	1.13816e-06	0.00014718	0.539321	1.08926e-05	8.45505e-07	1.08319e-06	0.209522	0.820283	0.122696	0.0787703	0.00364321	2.13798e-05	3.75404e-16	2.27742e-14	2.84901e-11		3.06109e-07	0.000860467	7.50994e-05	5.46868e-06	3.4761e-05	4.54336e-07	3.47246e-08	1.54133e-07	7.57854e-07	1.8518e-06	0.0241907	1.22294e-13	1.28879e-16	1.78482e-07	9.27629e-12
	Binding_ V1V2/B/CaseA2-tags	0.264517	0.00144735	0.000227712	0.000393975	0.000392084	0.0348982	0.000450208	0.000794246	8.67758e-11	0.0155819	0.572046	0.699455	0.526534	0.12144	0.211022	2.30925e-05	0.000165701	7.90422e-09	3.06109e-07		6.39703e-10	7.74175e-08	1.47386e-07	0.00671606	9.4517e-05	0.000263951	0.000315905	0.0290978	1.68276e-06	0.0358206	0.000380565	5.69567e-06	5.70454e-05	2.13642e-05
	Binding_ V1V2/C/97ZA012-gp70	0.00554886	0.0032213	0.000807324	0.000114879	0.000184057	0.00340002	0.00308725	0.000660865	7.98681e-06	0.329692	0.741199	0.526422	0.521506	0.180212	0.6096	0.00858279	0.016362	0.000450677	0.000860467	6.39703e-10		1.28245e-09	3.33061e-05	0.00108207	9.41823e-05	0.000413304	0.000303441	0.0258779	1.67802e-07	0.030767	0.0149625	0.00305676	2.46517e-05	0.000161453
	Binding_ V1V2/B/HxB2-gp70	0.0406939	0.00359146	0.00200698	0.000959858	0.0156052	0.06239	0.00293528	0.00282162	3.12003e-07	0.442694	0.583025	0.752834	0.717342	0.404508	0.139227	0.000775941	0.000819823	0.000330452	7.50994e-05	7.74175e-08	1.28245e-09		3.39407e-08	6.776e-06	0.000478726	0.000870112	0.00133611	0.00161394	4.24723e-08	0.0393158	0.000723387	9.61327e-05	0.000120167	5.34043e-05
	Binding_ V1V2/B/CaseA2-gp70	0.376574	0.0581936	0.0659686	0.0590577	0.0160796	0.165872	0.0928609	0.0906303	3.12262e-08	0.125659	0.0722886	0.624892	0.365361	0.813857	0.0243809	4.16217e-07	3.92999e-07	6.60257e-06	5.46868e-06	1.47386e-07	3.33061e-05	3.39407e-08		2.18399e-05	0.0373443	0.0168888	0.0472214	0.000943871	3.22037e-05	0.0125414	2.13316e-07	2.68494e-08	0.0136324	0.000715319
	Binding_ V1V2/A/92RW020-gp70	0.0125423	0.0174882	0.0128013	0.0203225	0.00295801	0.0886118	0.0468666	0.0100445	0.00191878	0.874299	0.616729	0.354523	0.693057	0.483832	0.0146034	1.67304e-05	3.22403e-05	0.00218677	3.4761e-05	0.00671606	0.00108207	6.776e-06	2.18399e-05		0.00657951	0.00358203	0.00458509	1.04215e-05	0.000343396	0.0148436	4.83761e-06	1.15626e-05	0.00150177	0.000266134
	Binding_ V1V2/C/ZM109-1FD6	1.60742e-06	2.94043e-18	1.00487e-34	7.43722e-16	1.07968e-05	0.0518368	2.65594e-21	3.27871e-32	0.000663167	0.133926	0.000782485	1.50384e-06	8.10875e-08	4.26469e-09	0.0189021	0.0033958	0.0086282	0.0184341	4.54336e-07	9.4517e-05	9.41823e-05	0.000478726	0.0373443	0.00657951		4.36827e-31	2.00398e-35	4.03302e-07	4.14824e-11	0.00281404	0.000897417	0.000689231	2.18088e-29	1.42128e-23
	Binding_ V1V2/B/YU2-1FD6	1.97745e-07	2.79481e-19	9.60668e-28	4.73505e-16	4.29432e-05	0.118203	3.90449e-15	1.36241e-40	0.00110559	0.131518	0.000554122	8.3123e-07	2.76941e-08	5.00267e-10	0.00784062	0.00110141	0.00280196	0.0118813	3.47246e-08	0.000263951	0.000413304	0.000870112	0.0168888	0.00358203	4.36827e-31		3.03211e-45	1.4719e-08	7.64605e-10	0.004078	0.000173174	0.000159253	1.56077e-26	5.57167e-25
	Binding_ V1V2/A/MG505-1FD6	1.76235e-07	6.50016e-20	9.38756e-30	2.1695e-16	2.89044e-05	0.0929616	9.81792e-16	3.22235e-50	0.00213323	0.120994	0.000336059	4.82817e-07	9.9768e-09	2.1005e-10	0.0114797	0.00249201	0.00599954	0.0193512	1.54133e-07	0.000315905	0.000303441	0.00133611	0.0472214	0.00458509	2.00398e-35	3.03211e-45		1.38178e-07	2.05756e-09	0.00443946	0.000570099	0.00047156	1.99015e-28	1.0425e-22
	Binding_ cV2/C/ZM109	9.02163e-06	2.44981e-06	4.75226e-07	1.79059e-05	0.00188268	0.0505254	9.08952e-06	1.94317e-07	0.00315357	0.236476	0.196008	0.00181981	0.0109952	0.00147636	0.0515162	8.455e-06	0.000121338	0.00319197	7.57854e-07	0.0290978	0.0258779	0.00161394	0.000943871	1.04215e-05	4.03302e-07	1.4719e-08	1.38178e-07		9.05164e-06	0.0200588	1.78672e-07	2.53706e-06	3.10505e-07	1.38793e-10
	Binding_ cV2/B/YU2	0.00106521	4.86977e-06	2.65303e-10	4.89333e-07	0.000873138	0.144436	3.0671e-09	6.27957e-09	5.19041e-08	0.702367	0.204354	0.0187977	0.0138682	0.00344573	0.0219674	0.00036476	0.000862695	0.00365557	1.8518e-06	1.68276e-06	1.67802e-07	4.24723e-08	3.22037e-05	0.000343396	4.14824e-11	7.64605e-10	2.05756e-09	9.05164e-06		0.0039008	5.79323e-05	3.68997e-05	2.75397e-10	6.53159e-12
	Binding_ cV2/A/MG505	0.0394119	0.0193075	0.00322764	0.0431406	0.0654165	0.194287	0.00244365	0.0067038	0.0843299	0.8868	0.780403	0.292688	0.348971	0.2856	0.246033	0.0642482	0.166129	0.0925774	0.0241907	0.0358206	0.030767	0.0393158	0.0125414	0.0148436	0.00281404	0.004078	0.00443946	0.0200588	0.0039008		0.161742	0.0753029	0.00105317	0.00228493
	Binding_ V2/AA166-185/AE/A244	0.340125	0.000236883	0.00128238	0.00144152	0.00101612	0.158122	0.00712078	0.00165652	4.02445e-06	0.130072	0.450643	0.569968	0.575958	0.0994983	0.000452972	7.90673e-23	3.61557e-25	3.07412e-08	1.22294e-13	0.000380565	0.0149625	0.000723387	2.13316e-07	4.83761e-06	0.000897417	0.000173174	0.000570099	1.78672e-07	5.79323e-05	0.161742		3.76471e-27	0.000240515	1.39505e-07
	Binding_ V2/AA172-191/AE/A244	0.433966	0.000262849	0.000986312	0.000919007	0.000969624	0.209787	0.00516709	0.00147103	1.76051e-06	0.0730556	0.299557	0.732429	0.735383	0.125867	8.54496e-05	6.55131e-31	3.01675e-29	1.67116e-11	1.28879e-16	5.69567e-06	0.00305676	9.61327e-05	2.68494e-08	1.15626e-05	0.000689231	0.000159253	0.00047156	2.53706e-06	3.68997e-05	0.0753029	3.76471e-27		0.000210151	1.16958e-07
	Binding_ V2/AA190-209/AE/A244	2.04859e-06	1.70301e-18	1.67571e-23	8.06227e-15	8.57166e-06	0.0299729	1.64029e-15	1.34637e-25	0.000100983	0.282171	0.00378441	1.1522e-05	1.46019e-06	3.34261e-08	0.0346833	0.00161788	0.00276728	0.0111651	1.78482e-07	5.70454e-05	2.46517e-05	0.000120167	0.0136324	0.00150177	2.18088e-29	1.56077e-26	1.99015e-28	3.10505e-07	2.75397e-10	0.00105317	0.000240515	0.000210151		2.51364e-22
	Binding_ V1V2/AE/A244-1FD6	6.54577e-05	4.74986e-16	1.46395e-21	7.64217e-14	8.41236e-06	0.0798781	3.1037e-16	2.93277e-20	2.06344e-05	0.382208	0.0119523	6.10859e-05	1.42149e-05	3.16861e-07	0.0018241	2.76671e-06	8.2575e-06	0.000379499	9.27629e-12	2.13642e-05	0.000161453	5.34043e-05	0.000715319	0.000266134	1.42128e-23	5.57167e-25	1.0425e-22	1.38793e-10	6.53159e-12	0.00228493	1.39505e-07	1.16958e-07	2.51364e-22

## Sheet: Supplementary Figure 1a
Supplemental Figure S1a
CH58
	mAb (μg/ml)	gp120C/ZM53	gp120B/YU2	gp120A/MG505	V3C/ConsC	C5C/ZM109	cV2AE/92TH023	cV2C/ZM109	cV2C/1086	cV2B/YU2	cV2A/MG505	V2(AA166-185)AE/A244	V2(AA172-191)AE/A244	V2(AA190-209)AE/A244	V1V2AE/A244-tags	V1V2C/1086-tags	V1V2B/CaseA2-tags	V1V2C/97ZA012-gp70	V1V2B/HxB2-gp70	V1V2B/CaseA2-gp70	V1V2A/92RW020-gp70	V1V2AE/A244-1FD6	V1V2C/ZM109-1FD6	V1V2B/YU2-1FD6	V1V2A/MG505-1FD6	1FD6 parental scaffold	BSA
	10	98177.6	0	13443.7	3099.3	1881.1	149295	1940	138449	4947	59357	204030	210835	8308	110156	151084	183.6	242.4	96.9	32446	187426	100914	313.1	820.9	1062.3	0	107.5
	3.335	67047.7	0	5171.3	1597.6	1109.9	129009	1932	116150	5829	29035	196518	192810	13702	96446.1	133207	1.2	41.4	0	14836.4	184929	58470	155.4	755.5	430.3	0	0
	1.11	37982.5	0	1679.7	791.6	806.1	102685	1750	86669	5134	10897	163779	151264	12840	79597.7	101822	0	0	0	4273.9	183576	24412	58.7	732.3	122	0	0
	0.37	15575.8	0	364.7	559.3	581.9	64333.7	1404		4003	3598	83479	68856	9044	57220	67234.7	0	0	0	1058.1	174086	6447	0	670.6	0	0	0
	0.125	4601.2	0	0	324.6	385.3	35364.1	837	28774	2542	1296	27545	21016	4814	33094.6	36224.6	0	0	0	219.6	116842	1834	0	684.8	0	0	0
	0.04	1098	0	0	183.2	220.7	14585.6	398	12345	1127	460	8921	6487	2121	13893.6	14387.6	0	0	0	0	52524.1	660	0	675.3	0	0	0
	0.015	203	0	0	92.8	112	5955.5	147	4624	363	163	2631	2055	758	4773.8	5036.6	0	0	0	0	19809.4	195	0	675.3	0	0	0
	0.0045	0	0	0	21.4	26.1	2162.4	66	1579	143	47	878	676	257	1506.9	1729.5	0	0	0	0	6566.7	75	0	653.7	0	0	0
	0.0015	0	0	0	0	13.1	798.4	37	749	72	13	253	247	64	424.8	542.3	0	0	0	0	1761	23	0	653.2	0	0	0
	0.0005	0	0	0	0	0	320.3	21	265	21	5	81	77	38	67.6	169.8	0	0	0	0	453.1	13	0	638.9	0	0	0
	0.00015	0	0	0	0	0	111.8	11	0	0	1	46	6	23	0	47	0	0	0	0	0.3	11	0	664.3	0	0	0
	5e-05	0	0	0	0	0	52.7	24	100	19	0	0	10	32	0	0	0	0	0	0	0	0	0	650	0	0	0
	2e-05	0	0	0	0	0	26.8	21	92	0	0	0	5	0	0	0	0	0	0	0	0	10	0	666.9	0	0	0
CAP 228-3D.1
	mAb (μg/ml)	gp120C/ZM53	gp120B/YU2	gp120A/MG505	V3C/ConsC	C5C/ZM109	cV2AE/92TH023	cV2C/ZM109	cV2C/1086	cV2B/YU2	cV2A/MG505	V2(AA166-185)AE/A244	V2(AA172-191)AE/A244	V2(AA190-209)AE/A244	V1V2AE/A244-tags	V1V2C/1086-tags	V1V2B/CaseA2-tags	V1V2C/97ZA012-gp70	V1V2B/HxB2-gp70	V1V2B/CaseA2-gp70	V1V2A/92RW020-gp70	V1V2AE/A244-1FD6	V1V2C/ZM109-1FD6	V1V2B/YU2-1FD6	V1V2A/MG505-1FD6	1FD6 parental scaffold	BSA
	10	153125	49.4	87427.4	471.2	938.9	96653.7	167	150816	984	98529	214008	191146	956	99538.6	139723	517.7	53851.8	361.2	43938.2	188468	114885	144.8	566.1	13442.2	77	75.9
	3.335	132505	25.2	61154.1	416.9	827.8	88036.8	158	135562	959	57721	201339	169281	948	86354	120488	220.2	25358.3	216.5	37445.9	185529	88438	148	636.1	6169.8	84.6	59.9
	1.11	105150	12.1	34723.2	350.2	652.5	62111.7	190	107598	929	24655	167258	117522	1159	66566.1	94294.6	100.4	7059.8	153.9	23633.8	180476	48440	133.9	599.1	2451.6	61.1	37.9
	0.37							162		1048	10407	119675	62627	1163								21412
	0.125	43748.3	11.6	6645.9	331.3	876.1	22569.7	124	39741.7	794	4156	72038	25554	805	34746	43077	52.9	506.5	94.4	14258.3	175800	7408	116	827.2	423.4	50	43.9
	0.04	20552.5	22.1	2210.7	228.1	533.5	9338.7	86	16418.3	504	1356	30998	8573	440	17931.4	19717.1	48.7	171.6	66.7	9808.3	148707	2199	113.9	706.1	189.4	44.4	33.9
	0.015	8182.2	74.1	697.8	219.5	517.8	3377.9	21	6329.9	212	411	10392	2431	205	7446.8	7744.8	41.4	81	27.7	5200.3	86372.5	585	106.8	529.1	116.1	51.3	43.9
	0.0045	6472.4	1424.3	531.5	267.9	715.3	1248.6	14	2431.4	48	102	2656	618	52	2959.7	2815.9	688.7	464.5	1009.3	4663.5	42337.8	167	1007.3	900.2	109.3	45.8	50.9
	0.0015	2207	501	121.2	256	665.6	483.6	8	921.9	51	28	932	215	39	1065.4	1054.6	247	159	338.7	1698.4	18249.8	48	393.1	649.1	96.1	47.2	41.9
	0.0005	750.9	189.1	0	259.3	689.1	248.7	12	452.2	37	22	293	90	31	356.8	425.5	109.5	80	138.5	627.9	6993.2	18	199.5	700.1	84.1	38.9	41.9
	0.00015	0	0	0	0	0	0	3	50.1	0	7	85	16	33	0	0	0	3.9	0	0	0	12	6	0	0	5.6	0
	5e-05	22.4	44.1	0	182.3	605.5	132.6	10	191.2	30	18	64	49	17	45.8	115.1	40.2	25.1	36.9	148.8	783.6	4	135	688.1	97.8	36.1	49.9
	2e-05	0	9.5	0	196.3	516.5	104.1	12	166.4	8	0	17	34	16	30.7	71.1	49.3	18.3	18.5	71.7	228.9	0	89.5	552.1	71.5	47.2	36.9
830A
	mAb (μg/ml)	gp120C/ZM53	gp120B/YU2	gp120A/MG505	V3C/ConsC	C5C/ZM109	cV2AE/92TH023	cV2C/ZM109	cV2C/1086	cV2B/YU2	cV2A/MG505	V2(AA166-185)AE/A244	V2(AA172-191)AE/A244	V2(AA190-209)AE/A244	V1V2AE/A244-tags	V1V2C/1086-tags	V1V2B/CaseA2-tags	V1V2C/97ZA012-gp70	V1V2B/HxB2-gp70	V1V2B/CaseA2-gp70	V1V2A/92RW020-gp70	V1V2AE/A244-1FD6	V1V2C/ZM109-1FD6	V1V2B/YU2-1FD6	V1V2A/MG505-1FD6	1FD6 parental scaffold	BSA
	10	175096	130367	82917.1	1903.3	666.8	18576	95385	46247.9	506	186	157	310	333	75721.1	23624.2	106830	131916	141957	110853	160978	106592	161627	126796	17790.7	13.9	0
	3.335	170049	121478	72302.7	1387.1	657.5	9663.6	36123	17433.6	180	72	108	101	150	67731.2	15895.7	96465.9	120795	129754	105551	158503	75322	144926	99332.8	12420.9	0	0
	1.11	165483	110537	56519.7	1205	542.6	4474.6	10412	8052.7	71	19	60	51	65	57553.3	9369.6	81589.6	105021	112047	103361	152169	42966	119748	64090.2	7036.4	0	0
	0.37	147510	88679.2	36974.8	959.3	484.6	1762.6	3068	3129.5	46	9	27	47	27	40978.6	5248.4	62779.9	72795.8	84634.3	94751.6	137558	19065	86013.2	35153.2	3363.8	0	0
	0.125	109808	62262.5	19090.2	789.6	359.4	789.1	932	1187.5	8	23	12	0	8	21775.4	2502.2	39030.1	32986.5	50392.6	73018.1	102820	7007	50627.4	17074.6	1312.6	0	0
	0.04	64856.9	35902	8248.6	499.3	209.3	358.8	248	465.8	25	0	0	37	37	9262	1097.7	18506.7	10866.5	23260	43768.9	58129.8	2095	20825.3	7153.3	402.2	0	0
	0.015	29357.4	15200.8	2756.9	214.4	76.8	159.6	93	189.7	8	12	0	0	0	3175.7	354.4	6752.9	2827.3	7931.4	19035.2	24572.6	628	8723.9	3045.4	50.4	0	0
	0.0045	11176.1	5517.4	799.3	69	26.6	83.9	28	96.4	21	0	9	0	14	953.9	91.7	2223.2	587.8	2520	6884.7	9128.5	207	2418.8	1505.5	0	0	0
	0.0015	3876.9	1796.9	152.7	11.9	8.5	35.4	52	53.8	0	0	0	0	0	217.1	24.3	599.2	68.9	770.5	2389.7	3090.2	68	790.2	896.8	0	0	0
	0.0005	1334.5	545.8	0	0	0	11.5	19	0	15	12	0	16	13	0	7.9	103.2	0	194.8	774.8	1001.8	17	219.2	728.1	0	0	0
	0.00015	285.6	62	0	0	0	19.5	1	43.3	-6	0	0	0	2	0	0	0	0	0	160.8	205.8	9	4.4	659.5	0	0	0
	5e-05	0	0	0	0	0	16.1	10	56	0	0	9	0	0	0	0	0	0	0	0	0	3	0	666.9	0	0	0
	2e-05	1387.6	965.8	781.1	560.3	41.1	24.1	1	0.8	0	2	0	18	0	0	3.4	0	0	0	56.3	122.5	13	0	638.9	0	0	0

## Sheet: Supplementary Figure 1b
Supplemental Figure S1b
PG9
	mAb (μg/ml)	gp120C/ZM53	gp120B/YU2	gp120A/MG505	V3C/ConsC	C5C/ZM109	cV2AE/92TH023	cV2C/ZM109	cV2C/1086	cV2B/YU2	cV2A/MG505	V2(AA166-185)AE/A244	V2(AA172-191)AE/A244	V2(AA190-209)AE/A244	V1V2AE/A244-tags	V1V2C/1086-tags	V1V2B/CaseA2-tags	V1V2C/97ZA012-gp70	V1V2B/HxB2-gp70	V1V2B/CaseA2-gp70	V1V2A/92RW020-gp70	V1V2AE/A244-1FD6	V1V2C/ZM109-1FD6	V1V2B/YU2-1FD6	V1V2A/MG505-1FD6	1FD6 parental scaffold	BSA
	10	61628.4	417.2	3326.1	156.8	51	55.3	0		22	0	19	0	0	1058	22	0	0	0	0	0	13910	14423.6	655.4	0	0	0
	3.335	39786.5	146.2	2003.3	65.7	12.5	54.6	2		0	0	0	0	0	588.1	12.3	0	0	0	0	0	3563	5342.2	661.1	0	0	0
	1.11	19458.6	0	942.7	11.8	0	36.9	7		22	1	12	54	16	223.8	18	0	0	0	0	0	906	1841.5	639.5	0	0	0
	0.37	7270.5	0	318.4	0	1.1	42.8	12		11	0	23	52	26	21.6	8.3	0	0	0	0	0	235	641.8	648	0	0	0
	0.125	2279.1	0	25.2	0	11.5	8.7	12		0	2	0	40	3	0	0.3	0	0	0	0	0	81	137.4	612.2	0	0	0
	0.04	729.1	0	0	0	0	24.5	10		3	0	0	4	0	0	0	0	0	0	0	0	28	6.5	615.3	0	0	0
	0.015	121	0	0	0	11.5	31	7		0	2	6	0	14	0	0	0	0	0	0	0	32	0	644.3	0	0	0
	0.0045	0	0	0	0	0	17.9	7		31	9	8	25	0	0	0	0	0	0	0	0	0	0	630.1	0	0	0
	0.0015	0	0	0	0	14.6	17.9	10		0	2	5	31	47	0	2.6	0	0	0	0	0	7	0	614.3	0	0	0
	0.0005	0	0	0	0	14.6	27.7	1		0	0	0	24	0	0	9.4	0	0	0	0	0	0	0	645.3	0	0	0
	0.00015	0	0	0	0	0	17.9	17		17	4	0	24	32	0	0	0	0	0	0	0	6	0	645.9	0	0	0
	5e-05	0	0	0	0	3.2	27.1	1		0	0	0	0	0	0	2	0	0	0	0	0	4	0	632.7	0	0	0
	2e-05	0	0	0	0	0	14	0		0	0	0	0	0	0	0	0	0	0	0	0	0	0	611.6	0	0	0
PGT145
	mAb (μg/ml)	gp120C/ZM53	gp120B/YU2	gp120A/MG505	V3C/ConsC	C5C/ZM109	cV2AE/92TH023	cV2C/ZM109	cV2C/1086	cV2B/YU2	cV2A/MG505	V2(AA166-185)AE/A244	V2(AA172-191)AE/A244	V2(AA190-209)AE/A244	V1V2AE/A244-tags	V1V2C/1086-tags	V1V2B/CaseA2-tags	V1V2C/97ZA012-gp70	V1V2B/HxB2-gp70	V1V2B/CaseA2-gp70	V1V2A/92RW020-gp70	V1V2AE/A244-1FD6	V1V2C/ZM109-1FD6	V1V2B/YU2-1FD6	V1V2A/MG505-1FD6	1FD6 parental scaffold	BSA
	10	0	0	0	97.1	3.2	88.1	30		43	32	84	77	172	0	0	0	0	0	0	0	16	0	761.8	0	0	0
	3.335	0	0	0	19.7	0	49.4	3		0	11	16	4	39	0	0	0	0	0	0	0	0	0	663.8	0	0	0
	1.11	0	0	0	0	8.4	8.7	0		23	3	0	27	44	0	0	0	0	0	0	0	2	0	628	0	0	0
	0.37	0	0	0	0	0	0	0		0	0	0	0	0	0	0	0	0	0	0	0	11	0	631.1	0	0	0
	0.125	0	0	0	0	7.3	16.6	4		7	0	0	0	23	0	0	0	0	0	0	0	0	0	639.5	0	0	0
	0.04	0	0	0	0	3.2	40.2	13		24	0	0	0	0	0	0	0	0	0	0	0	0	0	641.7	0	0	0
	0.015	0	0	0	0	0	4.1	0		0	0	15	19	17	0	0	0	0	0	0	0	0	0	631.6	0	0	0
	0.0045	0	0	0	0	0	31.7	0		22	0	0	0	18	0	0	0	0	0	0	0	0	0	622.2	0	0	0
	0.0015	0	0	0	0	0	10	0		0	0	0	0	0	0	0	0	0	0	0	0	0	0	610	0	0	0
	0.0005	0	0	0	0	1.1	31	9		2	0	9	0	0	0	0	0	0	0	0	0	0	0	609.5	0	0	0
	0.00015	0	0	0	0	2.1	28.4	9		6	0	0	0	1	0	0	0	0	0	0	0	0	0	624.8	0	0	0
	5e-05	0	0	0	0	0	15.9	0		0	0	9	0	1	0	0	0	0	0	0	0	0	0	634.8	0	0	0
	2e-05	0	0	0	0	0	15.3	0		0	0	0	16	0	0	0	0	0	0	0	0	0	0	647.4	0	0	0
447-52D
	mAb (μg/ml)	gp120C/ZM53	gp120B/YU2	gp120A/MG505	V3C/ConsC	C5C/ZM109	cV2AE/92TH023	cV2C/ZM109	cV2C/1086	cV2B/YU2	cV2A/MG505	V2(AA166-185)AE/A244	V2(AA172-191)AE/A244	V2(AA190-209)AE/A244	V1V2AE/A244-tags	V1V2C/1086-tags	V1V2B/CaseA2-tags	V1V2C/97ZA012-gp70	V1V2B/HxB2-gp70	V1V2B/CaseA2-gp70	V1V2A/92RW020-gp70	V1V2AE/A244-1FD6	V1V2C/ZM109-1FD6	V1V2B/YU2-1FD6	V1V2A/MG505-1FD6	1FD6 parental scaffold	BSA
	10	184651	203490	171400	183183	282.1	382.6	979	844.6	864	509	888	803	876	0	42.5	0	0	0	0	0	353	34.7	729.1	12.4	0	0
	3.335	170197	196484	153420	181995	139.5	143.8	576	477.9	415	293	722	666	709	0	12.3	0	0	0	0	0	189	0	685.9	0	0	0
	1.11	153070	199300	137692	177351	86.9	57.9	233	129.5	192	136	466	366	436	0	0	0	0	0	0	0	71	0	653.8	0	0	0
	0.37	117381	193530	108956	155165	50.5	51.4	124	119	113	71	273	166	252	0	12.8	0	0	0	0	0	26	0	642.2	0	0	0
	0.125	64771.8	167610	64598.1	106430	28.7	25.8	62	82.6	58	49	115	70	184	0	20.2	0	0	0	0	0	20	0	644.3	0	0	0
	0.04	28853.8	127700	29612.5	57110.7	18.8	17.9	37	0	50	13	50	14	69	0	12.8	0	0	0	0	0	0	0	611.1	0	0	0
	0.015	10252.2	76559.1	10841	24807.4	8.4	29.7	1	27.3	8	6	6	29	42	0	0	0	0	0	0	0	0	0	650.1	0	0	0
	0.0045	3445.3	36339.9	3541.2	9242.6	10.5	40.2	0	35.1	24	6	0	10	0	0	0	0	0	0	0	0	3	0	640.6	0	0	0
	0.0015	1027.7	15500.4	1126.4	2984.4	0	28.4	0	57.2	0	0	0	0	7	0	0	0	0	0	0	0	0	0	610	0	0	0
	0.0005	226.2	5527.1	243.3	968.9	5.2	48.1	0	23.5	0	0	6	0	0	0	0	0	0	0	0	0	0	0	598.5	0	0	0
	0.00015	0	2065.5	9.5	350.8	4.2	21.8	11	22.9	0	0	0	0	0	0	5.4	0	0	0	0	0	0	0	631.1	0	0	0
	5e-05	0	657.2	0	108.8	0	27.7	2	25.7	12	0	0	0	0	0	0	0	0	0	0	0	12	0	625.8	0	0	0
	2e-05	0	140.2	0	20.2	0	11.3	25	0	0	0	0	0	0	0	0	0	0	0	0	0	1	0	623.7	0	0	0

## Sheet: Supplementary Figure 4a
Supplemental Figure S4a
		gp120C/ZM53												gp120B/YU2												gp120A/MG505
	plasma dilution	31652	31665	31668	31673	32627	32174	32750	32758	31688	32116		plasma dilution	31652	31665	31668	31673	32627	32174	32750	32758	31688	32116		plasma dilution	31652	31665	31668	31673	32627	32174	32750	32758	31688	32116
	100	162033	182781	180412		186218	191793	114752	123554	160021	147718		100	172753	195230	195208		199051	201512	174992	184003	187032	184471		100	156088	179973	169295		174018	176642	109361	122780	148551	158544
	500	99096	153083	135783		168425	171715	41599	51534	87319	73308		500	118887	178032	169767		191443	184961	104496	125882	140228	136798		500	104670	154823	130474		153579	149932	43988	60126	88122	101487
	1000	69631	122894	102052		145791	151910	23419	30670	57098	46137		1000	88702	157159	151222		185350	176072	72362	94494	109576	105009		1000	77159	132013	104354		139370	133921	26080	39045	61612	71278
	5000	20254	49039	34820		76945	68216	4972	5357	14932	10721		5000	28399	86452	75113		143659	113830	22506	28978	40384	39270		5000	26196	62129	42144		84622	69539	5851	8705	18785	23371
	10000	11250	28396	19416		47415	41820	2235	2602	7636	4931		10000	15790	55721	48024		112215	80994	11224	17004	23230	20936		10000	14512	39551	24973		58819	44905	2706	4206	9788	12007
	50000	2213	6003	3699		10518	9223	452	446	1358	887		50000	3207	15075	11527		43591	25102	2420	3492	4889	4612		50000	2797	10144	5380		16951	12138	528	694	1897	2416
	100000	937	2467	1493		3862	3704	189	187	539	351		100000	1344	6437	4982		21270	11115	971	1538	1957	1830		100000	1131	4281	2275		6780	5273	213	269	750	995
	150000	721	1860	1148		2965	2802	126	123	455	262		150000	1036	5050	3861		17149	8691	758	1136	1589	1377		150000	856	3335	1694		5246	3886	168	213	562	722
		V3C/ConsC												C5C/ZM109
	plasma dilution	31652	31665	31668	31673	32627	32174	32750	32758	31688	32116		plasma dilution	31652	31665	31668	31673	32627	32174	32750	32758	31688	32116
	100	168937	179852	178714		185445	187698	127835	159546	169646	172214		100	184605	206098	218689		225246	123112	170606	125795	185288	161448
	500	109940	166495	157365		177942	176731	52686	66971	107248	107561		500	99354	131198	150976		159383	33477	69318	53000	87929	67199
	1000	85033	149467	131101		172975	167476	29761	54032	72584	74839		1000	63378	87232	107533		117844	18252	39927	34081	56446	39699
	5000	23740	73523	54533		115606	78887	6017	13790	21163	24940		5000	17194	24453	38854		40302	3743	9985	8472	15143	10356
	10000	12776	46279	28311		86337	57871	3152	7328	11277	12002		10000	9058	12883	19278		22093	1914	4883	4786	8066	5147
	50000	2794	10645	6090		26255	15967	646	946	2216	2632		50000	1845	2634	4190		4886	420	1048	1064	1634	1082
	100000	1111	4182	2817		11445	7278	278	457	863	979		100000	742	1111	1795		2025	190	421	469	641	400
	150000	944	3507	1951		8652	5595	200	356	713	717		150000	575	849	1392		1557	96	305	322	529	312
		cV2AE/92TH023												cV2C/ZM109												cV2C/1086												cV2B/YU2
	plasma dilution	31652	31665	31668	31673	32627	32174	32750	32758	31688	32116		plasma dilution	31652	31665	31668	31673	32627	32174	32750	32758	31688	32116		plasma dilution	31652	31665	31668	31673	32627	32174	32750	32758	31688	32116		plasma dilution	31652	31665	31668	31673	32627	32174	32750	32758	31688	32116		plasma dilution
	100	960.134	950.357	1999.7	1628.19	2012.74	2045.32	1286.83	2506.45	1100.26	751.976		100	1329	2456	4283	2512	2264	1830	12944	38772	3699	1323		100	13126	15619	9086		24737	15018	5313	2527	10005	18167		100	241.41	570.584	205.934	530.534	282.078	386.899	331.522	249.939	267.492	324.353		100
	500	204.084	505.526	653.803	749.124	561.334	477.419	422.426	336.067	271.705	204.899		500	375	1183	840	925	687	585	2539	7665	773	414		500	3586	5314	2740		8709	4199	2079	1533	2668	4992		500	109.889	255.625	60.3217	307.665	115.205	199.136	155.625	66.9966	94.1908	136.095		500
	1000	166.608	401.651	214.676	291.258	367.841	355.213	265.188	271.705	154.795	175.977		1000	254	660	422	554	426	332	1268	3373	415	248		1000	2318	3137	1676		5216	2654	1265	1395	1712	2956		1000	72.1882	158.962	41.6566	152.782	73.0535	118.913	73.5479	43.2635	41.533	91.9658		1000
	5000	53.3634	101.024	0	43.5869	99.8018	30.5516	288.814	0	34.6251	0		5000	114	213	132	219	180	115	384	541	65	98		5000	710	884	463		1710	870	395	803	549	947		5000	22.9915	56.737	0	75.2785	43.5107	31.3969	77.2562	1.2361	8.15826	22.9915		5000
	10000	17.5162	40.7354	54.1781	29.3295	99.3944	90.0253	61.5105	0	65.9914	63.9546		10000	128	219	103	114	86	97	201	218	116	113		10000	450	528	306		1002	522	172	645	287	488		10000	36.8358	42.7691	2.96664	37.9483	35.3525	45.2413	41.533	0	25.4637	55.7481		10000
	50000	0	37.8839	41.9575	0	0	0	0	12.628	0	134.019		50000	0	18	4	30	0	0	84	3	0	54		50000	85	134	68		301	146	66	184	60	114		50000	5.68606	0	0	0	0	0	1.48332	0	0	6.42772		50000
	100000	0	32.181	0	138.093	0	0	0	130.761	0	0		100000	0	0	9	7	0	11	34	52	0	31		100000	38	59	14		160	78	20	78	16	44		100000	0	0	3.33747	0	0	1.11249	0	0	0	0		100000
	150000	0	0	0	35.4398	0	0	0	28.1074	0	0		150000	21	12	17	11	12	0	0	0	0	0		150000	7	60	0		97	62	0	45	0	34		150000	0	0	3.46108	0	0	0	0	0	0	0		150000
		V2(AA166-185)AE/A244												V2(AA172-191)AE/A244												V2(AA190-209)AE/A244
	plasma dilution	31652	31665	31668	31673	32627	32174	32750	32758	31688	32116		plasma dilution	31652	31665	31668	31673	32627	32174	32750	32758	31688	32116		plasma dilution	31652	31665	31668	31673	32627	32174	32750	32758	31688	32116
	100	979.161	756.957	1827.41	986.71	1220.24	1364.13	1343.37	3751.76	1126.35	11345.9		100	4767.22	3153.88	3875.64	3244.31	2743.66	1724.16	4845.51	3770.32	3720.7	1806.31		100	1432.96	2335.42	489.975	873.851	1565.58	721.386	778.822	807.435	900.584	570.175
	500	247.916	806.493	497.955	885.751	506.918	557.398	483.802	655.526	403.6	2671.88		500	1164.51	1495.34	990.275	1084.01	808.32	717.894	1558.75	666.065	816.591	518.295		500	359.649	885.964	154.553	306.182	439.849	262.74	284.043	189.641	177.109	117.377
	1000	190.36	535.225	235.65	304.057	238.48	332.835	371.992	337.552	172.432	1183.91		1000	745.463	971.528	499.549	666.065	573.433	359.499	756.491	383.208	480.802	320.351		1000	197.995	533.208	80.4093	188.805	239.766	141.186	157.268	74.3525	114.87	104.428
	5000	119.594	140.824	31.8446	129.029	91.2878	50.2436	279.053	11.0866	56.3767	204.513		5000	272.381	298.847	122.406	215.589	104.762	149.423	395.89	66.7168	117.995	177.544		5000	76.4411	157.477	26.5246	77.6942	97.7443	55.9732	118.839	11.0693	2.08855	20.6767
	10000	111.102	126.671	42.2235	0	50.7154	47.8848	0	9.19954	3.06651	241.311		10000	140.05	226.065	187.469	205.113	133.434	123.509	185.263	130.677	129.022	154.937		10000	40.9356	90.2255	36.5497	50.7518	72.6817	55.9732	58.8972	8.77192	17.9616	26.5246
	50000	0	0	0	0	0	0	0	0	100.251	7.31246		50000	36.391	31.9799	5.51378	41.9047	17.6441	1.10276	20.9524	18.7469	0	61.7544		50000	27.1512	14.411	0	25.0626	0	9.8162	0	0	0	18.1704
	100000	0	65.8121	0	0	0	0	0	110.159	0	14.8608		100000	8.27067	27.5689	43.0075	0	13.2331	109.724	22.0551	138.396	1.10276	43.0075		100000	0	44.695	4.38596	4.17711	0	21.5121	11.487	0	0	9.18963
	150000	0	0	0	0	0	0	9.19954	0	0	0		150000	46.8671	9.37343	0	51.8295	61.7544	0	0	23.1579	37.4937	7.71929		150000	13.9933	0	1.67084	11.2782	16.2907	10.0251	2.92397	10.4428	2.92397	0
		V1V2AE/A244-tags												V1V2C/1086-tags												V1V2B/CaseA2-tags
	plasma dilution	31652	31665	31668	31673	32627	32174	32750	32758	31688	32116		plasma dilution	31652	31665	31668	31673	32627	32174	32750	32758	31688	32116		plasma dilution	31652	31665	31668	31673	32627	32174	32750	32758	31688	32116
	100	3837	4536	3256		7947	6190	1342	409	3211	5360		100	3174	5972	2445		6859	3814	1174	325	2111	4133		100	1809	1987	1380		5600	3521	817	358	2457	2752
	500	643	884	544		1532	1090	257	86	561	890		500	521	1022	357		1255	623	240	95	378	682		500	321	390	243		931	534	193	69	456	441
	1000	358	475	260		791	580	137	52	284	484		1000	309	525	210		529	336	131	63	205	373		1000	191	189	138		485	294	112	42	259	236
	5000	94	134	64		200	119	36	12	72	125		5000	89	133	61		185	89	44	15	61	116		5000	43	79	45		130	78	29	10	63	72
	10000	43	74	36		111	72	22	9	31	57		10000	47	74	36		91	63	9	7	39	68		10000	38	43	26		65	46	22	1	45	42
	50000	8	8	8		24	15	0	3	0	15		50000	10	17	10		15	9	0	2	8	3		50000	11	1	13		17	8	0	1	0	1
	100000	0	7	0		10	0	3	2	0	0		100000	5	12	2		17	14	0	0	0	0		100000	9	7	10		13	6	0	0	0	0
	150000	0	5	0		6	0	0	0	0	0		150000	3	7	0		4	2	0	0	0	0		150000	4	3	0		3	9	0	0	0	0
		V1V2C/97ZA012-gp70												V1V2B/HxB2-gp70												V1V2B/CaseA2-gp70												V1V2A/92RW020-gp70
	plasma dilution	31652	31665	31668	31673	32627	32174	32750	32758	31688	32116		plasma dilution	31652	31665	31668	31673	32627	32174	32750	32758	31688	32116		plasma dilution	31652	31665	31668	31673	32627	32174	32750	32758	31688	32116		plasma dilution	31652	31665	31668	31673	32627	32174	32750	32758	31688	32116
	100	3079	1334	2226		3294	2214	654	418	8594	8850		100	3257	2890	1449		4890	2025	650	330	64330	64784		100	633	1062	706		4596	3881	428	308	1021	721		100	3849	2124	5036		3131	1157	1093	1598	7379	6038
	500	700	319	391		554	352	175	71	1242	1275		500	693	598	275		808	318	143	91	10924	9803		500	160	318	195		756	580	136	205	245	188		500	871	407	757		561	208	250	256	1179	945
	1000	368	192	201		304	182	104	41	622	649		1000	377	317	129		396	189	76	53	5173	4513		1000	117	178	112		418	320	90	129	145	142		1000	464	257	339		297	143	126	128	607	469
	5000	107	64	54		89	64	32	11	122	152		5000	112	89	47		107	54	42	11	938	782		5000	42	68	46		113	84	34	76	49	48		5000	114	62	60		93	44	26	19	110	107
	10000	51	40	29		66	38	13	7	68	77		10000	58	50	31		63	45	13	11	437	424		10000	18	37	26		71	46	24	44	31	28		10000	64	37	26		55	24	14	11	63	65
	50000	12	5	0		14	0	0	1	7	17		50000	0	7	23		16	2	2	0	112	82		50000	23	20	7		30	13	10	14	10	16		50000	4	10	0		14	0	0	0	7	8
	100000	0	2	0		4	11	0	0	8	0		100000	10	11	0		0	0	5	5	18	35		100000	16	0	13		3	12	7	5	3	21		100000	0	0	0		0	0	0	0	0	0
	150000	0	2	0		0	0	0	0	0	3		150000	1	7	2		0	0	0	0	5	25		150000	1	2	1		12	12	7	7	6	8		150000	0	7	0		0	0	0	0	0	0
		V1V2AE/A244-1FD6												V1V2C/ZM109-1FD6												V1V2B/YU2-1FD6												V1V2A/MG505-1FD6
	plasma dilution	31652	31665	31668	31673	32627	32174	32750	32758	31688	32116		plasma dilution	31652	31665	31668	31673	32627	32174	32750	32758	31688	32116		plasma dilution	31652	31665	31668	31673	32627	32174	32750	32758	31688	32116		plasma dilution	31652	31665	31668	31673	32627	32174	32750	32758	31688	32116
	100	329.708	1100.42	412.04	887.734	402.129	663.609	241.278	343.43	285.493	603.385		100	9277	10098	8241		16949	10316	2742	1419	6214	11056		100	8836	9093	7367		23246	11515	3402	1254	6482	10868		100	10611	10499	7292		23683	12466	3785	505	7339	14500
	500	134.933	355.627	118.542	337.712	84.2375	113.206	174.955	29.3497	38.4977	128.453		500	1836	2286	1461		3548	1763	588	230	1083	1987		500	2660	2870	0		4833	1686	1208	788	1848	3103		500	1688	1994	1171		3957	1997	785	184	1110	2071
	1000	46.5022	236.322	62.1299	163.139	85.7622	30.1121	89.1927	0	1.1435	108.632		1000	950	1125	710		1686	931	297	132	575	987		1000	1338	1095	1301		2907	2116	826	1104	1568	1148		1000	894	1060	622		1721	1097	400	131	600	1050
	5000	0	34.3049	0	52.2196	0	0	32.399	0	0	13.7219		5000	219	266	172		423	205	77	43	138	250		5000	0	950	134		0	987	416	0	0	1328		5000	241	278	178		531	317	156	73	200	378
	10000	25.5381	38.4977	5.71748	1.1435	0	0	0	0	0	63.2734		10000	118	158	86		240	123	38	24	80	127		10000	172	764	1125		0	648	438	214	715	972		10000	108	206	150		325	203	97	41	125	163
	50000	0	0	0	0	0	0	0	0	0	0		50000	32	37	22		58	33	11	4	13	29		50000	748	155	661		720	0	0	0	177	157		50000	38	44	31		116	53	17	25	63	53
	100000	0	0	0	0	0	0	0	0	0	0		100000	15	16	7		23	14	5	4	9	10		100000	310	211	542		0	635	792	111	839	117		100000	27	66	31		38	61	23	19	14	19
	150000	0	19.4394	0	0	0	0	0	0	0	0		150000	10	16	7		19	10	7	6	9	6		150000	0	0	0		89	0	0	453	190	199		150000	41	48	19		63	28	19	6	31	14
		1FD6 parental scaffold												BSA
	plasma dilution	31652	31665	31668	31673	32627	32174	32750	32758	31688	32116		plasma dilution	31652	31665	31668	31673	32627	32174	32750	32758	31688	32116
	100	1785	2342	1753		4588	2403	718	229	1424	2460		100	7244	7327	5255		15124	7899	2546	263	5369	9897
	500	323	449	335		799	404	164	63	252	402		500	1258	1614	916		2953	1303	561	103	877	1625
	1000	223	258	173		414	229	103	41	142	220		1000	776	947	510		1486	819	322	73	525	880
	5000	65	88	63		127	69	38	18	39	85		5000	236	279	149		491	246	83	30	160	304
	10000	37	41	25		77	47	11	17	32	60		10000	121	168	69		282	134	56	14	88	154
	50000	19	24	18		33	25	17	0	8	21		50000	29	28	23		69	34	8	0	16	47
	100000	1	20	19		18	32	0	14	0	5		100000	21	17	11		36	12	0	0	8	17
	150000	2	17	21		18	3	0	0	0	0		150000	10	12	11		27	9	0	6	0	3
[truncated: 10 more columns]

## Sheet: Supplementary Figure 4b
Supplemental Figure S4b
		gp120C/ZM53												gp120B/YU2												gp120A/MG505
	plasma dilution	29984	30033	30391	30992	31227	28923	30222	30556	30850	30982		plasma dilution	29984	30033	30391	30992	31227	28923	30222	30556	30850	30982		plasma dilution	29984	30033	30391	30992	31227	28923	30222	30556	30850	30982
	100	177584	181296	185734	137803	158214	70050	193631	188783	194409	193000		100	168194	168741	150170	97279	117665	49593	191359	178825	190866	165143		100	165476	164511	172976	130354	138541	76254	182606	173475	179864	179012
	500	121955	111987	141757	56621	77095	20300	164250	138213	159771	142272		500	108872	99991	83902	31590	46333	11923	145074	134257	142973	91503		500	121109	107127	131508	63976	72578	26383	152003	135985	148056	135050
	1000	85403	74719	104584	31920	46400	10168	131262	101029	127613	100398		1000	75371	69039	54022	15785	24820	5585	110096	98853	104409	58977		1000	91722	75112	102287	39720	46130	14126	125951	106068	120798	105839
	5000	26115	21425	35232	7130	11650	2208	50575	32782	49965	35179		5000	20894	19188	13078	2966	4408	1157	38502	32902	37321	15753		5000	34173	25021	39731	10806	13385	3308	58512	42380	55936	43668
	10000	14388	11680	19774	3472	5887	1081	29690	17913	29785	18775		10000	11035	10248	6416	1434	2047	581	21441	17744	20434	7530		10000	20368	13975	23765	5596	6981	1730	37622	25531	35534	25406
	50000	2949	2260	4113	660	1099	204	6897	4027	6377	3950		50000	2018	1988	1141	262	350	112	4400	3629	4119	1413		50000	4618	2925	5496	1079	1395	344	9784	6107	8625	5973
	100000	1259	906	1867	284	517	94	2967	1689	2728	1717		100000	873	835	494	115	171	49	1882	1500	1756	601		100000	2042	1300	2543	477	622	139	4355	2668	3889	2653
	150000	990	737	1351	219	366	67	2236	1235	2119	1337		150000	699	633	359	84	105	56	1452	1106	1347	462		150000	1580	997	1858	375	471	111	3338	1990	3011	2005
		V3C/ConsC												C5C/ZM109
	plasma dilution	29984	30033	30391	30992	31227	28923	30222	30556	30850	30982		plasma dilution	29984	30033	30391	30992	31227	28923	30222	30556	30850	30982
	100	177966	173254	187809	137894	137163	75252	186148	187872	185699	180558		100	150143	204429	175228	63657	18790	32174	107926	211815	196019	223236
	500	138386	106516	162021	57719	65838	22506	163923	148667	148980	140130		500	60012	110532	81424	20333	4629	8262	36157	119388	94574	134077
	1000	98721	77677	124059	34542	38534	13858	132972	120225	115104	108898		1000	34523	68720	47497	10971	2421	3967	18830	77779	57392	90578
	5000	38357	22756	46434	8336	10351	3039	58158	45827	39736	40060		5000	7993	18059	12480	2430	560	780	3812	22210	14776	26692
	10000	21701	13357	25901	4524	5078	1567	32432	26100	26528	21147		10000	4202	9996	6330	1273	268	420	1898	11297	7565	14632
	50000	4465	2451	6092	753	923	306	8652	6260	5735	4692		50000	821	1936	1272	261	57	75	410	2473	1484	2891
	100000	1771	1081	2804	341	455	148	3796	2530	2524	2247		100000	355	838	606	129	23	33	165	1025	641	1252
	150000	1631	885	2016	297	325	114	2470	1659	1927	1753		150000	276	662	439	69	14	14	142	796	488	970
		cV2AE/92TH023												cV2C/ZM109												cV2C/1086												cV2B/YU2
	plasma dilution	29984	30033	30391	30992	31227	28923	30222	30556	30850	30982		plasma dilution	29984	30033	30391	30992	31227	28923	30222	30556	30850	30982		plasma dilution	29984	30033	30391	30992	31227	28923	30222	30556	30850	30982		plasma dilution	29984	30033	30391	30992	31227	28923	30222	30556	30850	30982		plasma dilution
	100	21209.9	34639.7	17158.2	12731.1	11093.9	4256.1	13826.2	12849.6	57138.9	58084.3		100	40013.1	54757.2	4776.83	44865.5	7841.09	4245.08	44826.4	30263.1	155421	118785		100	28069	31632	19306	8615	12326	2635	13187	19023	21836	23036		100	208.53	195.922	374.291	77.5035	114.71	96.4158	150.063	71.8174	345.984	159.951		100
	500	7159.4	11640.2	4870.5	3632	3455.9	969	4453.7	3965	19704.7	21325.4		500	18578.7	39536.7	1137.48	23820.4	4541.79	1905.11	30044.3	21018.3	167884	124987		500	9385	9017	5984	2515	3786	832	4560	5502	5927	7104		500	162.918	289.247	197.282	109.642	126.082	99.506	180.594	99.1352	184.673	172.312		500
	1000	3816	5934.8	2643.9	1823.8	1942.7	482.8	2378.1	1944.8	9775.8	10915.8		1000	9806.41	23648.7	649.482	15204.8	2471.03	1063.3	17053.4	11018.3	131728	78155.6		1000	5115	4684	3337	1409	2260	497	2574	2905	2911	3592		1000	104.945	183.808	105.316	100.989	105.316	87.145	115.452	54.6356	97.8991	141.41		1000
	5000	863.2	1200.1	639	370.7	492.1	111.3	544.6	429.9	2098	2130.2		5000	2276.83	4848.93	171.487	3121.14	507.792	330.68	3576.22	2030.13	44635.5	17854.4		5000	1284	1022	897	413	603	146	736	651	737	867		5000	55.3773	67.3674	41.2857	34.3636	33.6219	32.633	76.1438	34.24	70.2105	27.0706		5000
	10000	483.2	624.6	334.3	190	282.7	53.7	265.7	211.6	1058.7	1030		10000	1163.32	2659.4	115.644	1761.33	310.676	189.823	1880.1	942.864	26651.3	10698.2		10000	699	511	474	222	338	81	403	317	386	476		10000	56.3662	74.5368	37.083	32.3858	42.2746	35.1052	56.1189	22.9915	43.7579	46.2301		10000
	50000	94.4	113.4	63.5	48.2	40.6	13.5	73.2	38.9	212	182		50000	201.492	618.227	28.5464	399.024	36.4644	31.0468	419.028	205.659	6775.91	2274.33		50000	153	118	124	60	58	23	138	78	103	94		50000	0	19.4068	13.3499	0.98888	2.71942	1.2361	8.15826	13.1027	0	10.8777		50000
	100000	35.5	46.5	28.8	10.2	37.2	0	31.3	25.4	90.1	93.9		100000	88.973	295.674	0	246.499	36.0476	73.9706	229.413	201.075	3460.36	1255.83		100000	58	68	54	20	42	8	64	41	66	58		100000	0	22.0026	11.1249	5.68606	16.0693	21.6317	9.14714	0	0	0		100000
	150000	40.2	38.9	20.3	18.6	19.5	0	26.2	23.3	77.9	52.9		150000	95.2241	230.663	0	182.322	28.5464	67.3028	218.995	78.9714	2231.83	949.532		150000	58	48	47	23	25	13	65	39	40	31		150000	0	9.39436	7.16938	10.2596	0	3.95552	0	0.98888	0	7.4166		150000
		V2(AA166-185)AE/A244												V2(AA172-191)AE/A244												V2(AA190-209)AE/A244
	plasma dilution	29984	30033	30391	30992	31227	28923	30222	30556	30850	30982		plasma dilution	29984	30033	30391	30992	31227	28923	30222	30556	30850	30982		plasma dilution	29984	30033	30391	30992	31227	28923	30222	30556	30850	30982
	100	18970.6	18086.1	25638.6	2820.01	606.462	1318.84	16100.4	3463.51	100797	68838.8		100	8814.33	9204.16	7303.56	3184.76	1299.05	2280.5	22477.5	3031.48	45390	24609.1		100	881.161	420.426	654.97	252.715	400.585	497.076	483.5	810.568	504.386	299.499
	500	8017.05	14443.5	3699.87	1287.7	430.02	707.421	5827.08	2103.86	41301.5	47680.7		500	3974.33	8027.51	1548.82	1921	849.674	1227.37	15417.6	2041.2	15604	14893.8		500	493.316	531.328	257.31	198.413	239.139	267.753	367.585	476.608	297.828	268.379
	1000	4108.89	7728.32	1918.93	920.662	308.774	516.354	1994.41	1349.03	18957.4	22811.8		1000	2263.96	3850.83	972.631	1284.71	603.208	779.649	7880.85	1195.39	6248.22	6384.96		1000	265.664	345.029	187.134	128.655	142.23	215.539	276.942	267.126	207.393	154.971
	5000	777.243	1408	428.132	243.198	59.2073	131.388	759.316	229.517	3998.5	3792.81		5000	509.473	695.839	271.829	403.609	175.89	308.22	1489.27	318.697	1294.08	1124.81		5000	65.5806	112.573	62.2389	75.1879	46.3659	69.1311	144.319	83.3333	75.1879	68.7134
	10000	295.093	794.227	226.214	69.5863	107.8	16.7479	335.665	168.658	1869.87	1961.39		10000	315.388	423.458	222.757	219.449	176.992	204.561	843.057	179.749	671.579	648.421		10000	43.8596	107.769	45.1128	61.4035	45.1128	97.7443	134.503	61.4035	70.1754	60.568
	50000	49.7719	204.041	0	0	0	18.635	115.82	25.2398	286.601	322.456		50000	74.4361	195.739	81.604	84.9122	0	80.5012	233.784	92.6315	173.133	125.714		50000	15.2464	41.9799	46.157	20.8855	0	19.6324	16.2907	17.7527	31.5372	25.6892
	100000	0	129.973	66.2839	0	196.493	6.36891	125.255	69.5863	125.255	120.066		100000	20.9524	131.228	120.2	127.92	163.208	70.5764	196.291	130.677	111.378	81.604		100000	14.2022	33.4169	11.6959	7.72765	63.7009	23.1829	43.8596	8.77192	27.36	4.17711
	150000	178.094	81.8523	11.0866	0	0	3.53829	0	0	13.4455	229.045		150000	70.5764	79.9498	22.0551	58.4461	34.1854	60.6516	117.995	97.0426	6.06516	57.3433		150000	8.56307	45.9482	0	4.17711	17.9616	0	35.0877	0	0	0
		V1V2AE/A244-tags												V1V2C/1086-tags												V1V2B/CaseA2-tags
	plasma dilution	29984	30033	30391	30992	31227	28923	30222	30556	30850	30982		plasma dilution	29984	30033	30391	30992	31227	28923	30222	30556	30850	30982		plasma dilution	29984	30033	30391	30992	31227	28923	30222	30556	30850	30982
	100	31824	41658	17302	11498	6290	1736	27284	8752	66728	54816		100	24396	27413	10443	5715	2941	491	26910	8305	33969	35562		100	9433	6246	4620	2482	4655	474	6124	2617	15432	2281
	500	8609	11999	3725	2477	1197	342	6307	2114	25963	22942		500	6571	5925	2031	1119	583	121	5595	1918	6926	7529		500	2062	1135	958	475	834	122	1192	565	3017	393
	1000	4337	5874	1820	1123	588	152	2777	980	13433	11568		1000	3255	2813	965	542	318	66	2495	867	2884	2699		1000	1017	544	469	227	417	82	593	279	1425	177
	5000	870	1137	351	234	119	29	457	181	2652	2094		5000	662	542	205	124	87	7	382	183	520	531		5000	240	115	124	78	106	26	129	71	264	54
	10000	457	562	183	109	59	17	217	93	1347	915		10000	346	250	104	60	44	6	178	94	214	218		10000	132	62	80	40	62	21	91	42	141	42
	50000	83	94	30	14	7	2	39	12	240	153		50000	58	51	21	11	5	1	35	25	36	44		50000	25	18	21	22	12	16	25	12	34	15
	100000	29	36	4	6	0	0	11	11	96	68		100000	23	21	6	0	0	4	6	9	8	19		100000	26	15	12	10	11	15	18	16	29	4
	150000	29	24	13	6	2	0	15	6	74	46		150000	5	20	11	0	0	0	14	11	6	6		150000	23	17	18	0	13	19	16	12	15	30
		V1V2C/97ZA012-gp70												V1V2B/HxB2-gp70												V1V2B/CaseA2-gp70												V1V2A/92RW020-gp70
	plasma dilution	29984	30033	30391	30992	31227	28923	30222	30556	30850	30982		plasma dilution	29984	30033	30391	30992	31227	28923	30222	30556	30850	30982		plasma dilution	29984	30033	30391	30992	31227	28923	30222	30556	30850	30982		plasma dilution	29984	30033	30391	30992	31227	28923	30222	30556	30850	30982
	100	15034	1482	30396	2103	4728	970	5970	20743	21906	1133		100	5206	1894	1204	1620	1431	401	25512	2554	10314	460		100	41365	36741	19480	12659	27368	729	28678	3573	64161	14783		100	65259	45014	2566	9421	1317	19729	16347	14066	27309	183437
	500	2419	261	5372	398	769	177	868	3711	3118	208		500	943	379	239	372	334	118	5330	507	1697	105		500	11357	8061	3678	2015	4664	149	5505	768	21229	2200		500	18318	11173	390	1650	273	4029	2756	2808	4430	97609
	1000	1021	130	2484	197	365	81	413	1390	1291	103		1000	491	182	154	174	157	42	2561	245	785	56		1000	5565	3417	1550	880	1873	75	2465	371	9860	985		1000	9155	4851	172	685	179	1647	1117	1152	1617	60079
	5000	195	32	448	53	93	9	88	164	212	23		5000	108	49	61	24	27	18	473	47	154	7		5000	932	504	293	166	336	27	446	87	1629	183		5000	1837	577	42	117	37	205	179	184	176	16562
	10000	96	15	238	32	38	9	43	78	111	8		10000	53	19	24	34	32	0	228	16	92	4		10000	479	258	144	97	156	20	223	39	779	83		10000	942	238	28	55	23	97	88	70	71	8367
	50000	17	8	40	1	9	0	10	6	16	3		50000	9	0	0	0	15	0	51	0	0	0		50000	102	48	35	24	35	13	52	13	138	24		50000	167	30	2	4	3	16	13	12	10	1246
	100000	0	0	17	3	0	0	8	0	8	0		100000	4	0	5	0	0	10	16	0	5	0		100000	36	19	18	16	20	4	19	12	61	16		100000	76	9	0	3	0	0	15	7	0	418
	150000	1	0	14	0	0	0	4	0	1	0		150000	0	0	6	0	15	0	9	7	0	0		150000	33	23	7	11	8	10	14	6	50	17		150000	42	8	0	6	0	1	4	0	0	299
		V1V2AE/A244-1FD6												V1V2C/ZM109-1FD6												V1V2B/YU2-1FD6												V1V2A/MG505-1FD6
	plasma dilution	29984	30033	30391	30992	31227	28923	30222	30556	30850	30982		plasma dilution	29984	30033	30391	30992	31227	28923	30222	30556	30850	30982		plasma dilution	29984	30033	30391	30992	31227	28923	30222	30556	30850	30982		plasma dilution	29984	30033	30391	30992	31227	28923	30222	30556	30850	30982
	100	1334.46	1356.57	5474.68	400.986	395.65	182.578	647.981	228.318	9045.43	4501.94		100	11595	6032	16126	3821	7988	766	12003	6645	7529	7304		100	10199	10840	17815	2174	12582	0	8022	1466	23860	5284		100	6368	5734	32550	6582	11209	589	1807	1365	783	4143
	500	662.084	1231.54	1287.2	352.197	238.991	146.749	343.43	129.977	2468.81	1570.78		500	2505	1371	3751	836	1575	202	2520	1431	2119	1763		500	3507	1475	1118	0	2750	808	2107	787	5841	0		500	1272	1254	6836	1336	1904	189	503	499	283	794
	1000	367.062	636.165	722.308	192.488	135.314	98.7218	250.426	64.4169	1099.66	846.568		1000	1280	696	1873	426	813	109	1273	688	1070	860		1000	2000	0	1645	880	0	7	1133	124	2947	679		1000	737	688	3481	685	1121	164	329	240	219	420
	5000	166.569	170.762	155.134	65.9416	10.2915	11.8161	84.2375	49.5515	258.811	96.4348		5000	279	157	412	115	187	27	279	141	242	194		5000	350	339	913	753	0	463	234	0	1032	0		5000	180	150	689	164	219	38	124	74	73	131
	10000	0	84.9999	78.1389	60.6053	28.5874	102.533	24.0134	8.38564	155.134	121.592		10000	157	87	205	70	94	16	149	67	138	103		10000	0	0	534	647	0	0	480	688	0	0		10000	121	94	394	121	150	17	77	42	45	68
	50000	0	14.8654	0	0	0	0	31.6367	0	0	21.7264		50000	29	23	41	15	20	7	36	13	30	24		50000	0	0	430	310	215	0	0	0	0	365		50000	22	32	68	65	45	13	16	6	38	17
	100000	0	0	0.381165	0	46.8833	0	17.9148	0	0	0		100000	17	15	19	3	7	1	13	8	20	13		100000	0	353	0	0	0	0	4	0	-90	0		100000	19	0	33	16	16	3	28	1	15	33
	150000	3.43049	4.19282	3.43049	0	0	26.3004	41.547	2.66816	0	0		150000	9	7	16	6	3	3	13	0	12	10		150000	289	0	0	341	0	135	0	260	142	0		150000	0	28	20	22	4	4	12	1	31	4
		1FD6 parental scaffold												BSA
	plasma dilution	29984	30033	30391	30992	31227	28923	30222	30556	30850	30982		plasma dilution	29984	30033	30391	30992	31227	28923	30222	30556	30850	30982
	100	1047	641	2249	1097	2019	241	518	391	221	714		100	4402	1230	8992	2000	7659	423	1422	476	326	2525
	500	250	161	512	250	421	87	168	99	64	150		500	999	330	1895	482	1581	125	408	173	125	493
	1000	145	101	251	153	216	41	109	63	43	82		1000	634	198	1113	293	890	71	282	92	86	265
	5000	53	31	76	48	68	16	54	29	22	24		5000	188	60	288	86	218	28	124	23	39	66
	10000	30	26	48	33	62	17	21	11	7	18		10000	119	37	170	52	137	17	78	25	26	39
	50000	12	17	14	0	3	6	9	9	0	0		50000	32	17	42	19	23	10	22	7	15	7
	100000	19	3	16	14	9	2	6	11	6	8		100000	1	0	16	10	16	10	11	7	4	13
	150000	11	0	11	0	11	19	22	13	10	0		150000	18	2	15	11	18	5	18	11	10	15
[truncated: 10 more columns]

[truncated: 3 more sheets: Supplementary Figure 4c, Supplementary Figure 6a, Supplementary Figure 6b]
